# Supplementary material for: Genome-Wide Identification, Expression Pattern and Sequence Variation Analysis of SnRK Family Genes in Barley
Source: Plants (Basel). 2022 Apr 3;11(7):975. doi: 10.3390/plants11070975 (PMC9002700; doi:10.3390/plants11070975)
Supplement: Supplementary file 1 [file plants-11-00975-s001.zip]

Archive with 3 entries (2 files):
- Supplementary materials/Supplementary Tables.xlsx
- Supplementary materials/~$Supplementary Tables.xlsx
- Supplementary materials/
