# Supplementary material for: Genome-Wide Identification, Expression Pattern and Sequence Variation Analysis of SnRK Family Genes in Barley
Source: Plants (Basel). 2022 Apr 3;11(7):975. doi: 10.3390/plants11070975 (PMC9002700; doi:10.3390/plants11070975)
Supplement: Supplementary file 1 [file plants-11-00975-s001.zip › Supplementary materials/Supplementary Tables.xlsx]

## Sheet: S1
Table S1. The information of SnRKs in A. thaliana and O. sativa.
species	Subfamily	Gene Name	Gene ID	Exon Number	Sequence Type	Length	Sequences
A. thaliana	SnRK1	AtSnRK1.1	AT3G01090	10	CDS	1539	ATGGATGGATCAGGCACAGGCAGTAGAAGTGGGGTAGAATCGATTCTACCAAATTACAAGCTTGGGAGAACTCTTGGTATTGGTTCCTTTGGTAGGGTGAAGATAGCTGAGCATGCATTGACAGGACATAAGGTTGCTATCAAGATCCTCAATCGTCGCAAAATCAAGAACATGGAGATGGAGGAGAAAGTGAGGAGAGAGATCAAAATCTTGAGACTATTTATGCATCCTCACATCATCCGTCTCTATGAGGTTATAGAGACTCCCACAGATATTTATCTTGTCATGGAGTATGTGAACTCTGGTGAGCTATTTGACTATATTGTTGAGAAGGGTAGATTGCAGGAGGATGAGGCGAGGAACTTTTTTCAGCAGATAATATCAGGAGTGGAATACTGC…
	SnRK1	AtSnRK1.1	AT3G01090.1		protein	512	MDGSGTGSRSGVESILPNYKLGRTLGIGSFGRVKIAEHALTGHKVAIKILNRRKIKNMEMEEKVRREIKILRLFMHPHIIRLYEVIETPTDIYLVMEYVNSGELFDYIVEKGRLQEDEARNFFQQIISGVEYCHRNMVVHRDLKPENLLLDSKCNVKIADFGLSNIMRDGHFLKTSCGSPNYAAPEVISGKLYAGPEVDVWSCGVILYALLCGTLPFDDENIPNLFKKIKGGIYTLPSHLSPGARDLIPRMLVVDPMKRVTIPEIRQHPWFQAHLPRYLAVPPPDTVQQAKKIDEEILQEVINMGFDRNHLIESLRNRTQNDGTVTYYLILDNRFRASSGYLGAEFQETMEGTPRMHPAESVASPVSHRLPGLMEYQGVGLRSQYPVERKWALGLQSRA…
		AtSnRK1.2	AT3G29160	10	CDS	1539	ATGGATCATTCATCAAATAGATTTGGCAATAATGGAGTGGAATCGATTTTACCGAATTACAAGCTTGGTAAAACTCTTGGAATTGGGTCTTTTGGGAAGGTGAAAATAGCAGAGCATGTTGTCACAGGGCATAAGGTTGCTATCAAAATCCTTAATCGTCGTAAGATCAAGAACATGGAGATGGAAGAGAAAGTGAGGAGGGAGATTAAGATTCTACGGTTGTTTATGCATCCTCATATTATTCGGCAGTATGAGGTAATAGAGACCACGAGTGACATTTATGTTGTGATGGAGTATGTCAAGTCTGGAGAGCTCTTTGATTATATTGTTGAGAAAGGCAGATTACAAGAAGATGAGGCTCGTAACTTTTTCCAGCAGATAATATCTGGTGTAGAGTAC…
		AtSnRK1.2	AT3G29160.1		protein	512	MDHSSNRFGNNGVESILPNYKLGKTLGIGSFGKVKIAEHVVTGHKVAIKILNRRKIKNMEMEEKVRREIKILRLFMHPHIIRQYEVIETTSDIYVVMEYVKSGELFDYIVEKGRLQEDEARNFFQQIISGVEYCHRNMVVHRDLKPENLLLDSRCNIKIADFGLSNVMRDGHFLKTSCGSPNYAAPEVISGKLYAGPEVDVWSCGVILYALLCGTLPFDDENIPNLFKKIKGGIYTLPSHLSSEARDLIPRMLIVDPVKRITIPEIRQHRWFQTHLPRYLAVSPPDTVEQAKKINEEIVQEVVNMGFDRNQVLESLRNRTQNDATVTYYLLLDNRFRVPSGYLESEFQETTDSGSNPMRTPEAGASPVGHWIPAHVDHYGLGARSQVPVDRKWALGLQS…
		AtSnRK1.3	AT5G39440	10	CDS	541	ATGGATGGATCATCGGAAAAAACTACCAATAAATTAGTATCGATTCTACCAAATTATAGGATTGGTAAGACTCTTGGACATGGATCCTTTGCGAAAGTGAAATTAGCACTGCATGTAGCTACTGGTCACAAAGTTGCTATCAAAATTCTTAATCGCTCTAAGATTAAGAACATGGGTATTGAGATCAAAGTACAAAGGGAGATCAAAATTCTCAGATTTTTGATGCATCCTCATATCATCCGTCAATATGAAGTTATAGAGACGCCAAATGACATTTATGTTGTGATGGAATATGTTAAGTCTGGAGAACTATTTGACTATATTGTAGAGAAAGGTAAATTACAGGAAGACGAGGCTCGTCATCTTTTTCAGCAGATCATATCTGGTGTAGAGTATTGT…
		AtSnRK1.3	AT5G39440.1		protein	494	MDGSSEKTTNKLVSILPNYRIGKTLGHGSFAKVKLALHVATGHKVAIKILNRSKIKNMGIEIKVQREIKILRFLMHPHIIRQYEVIETPNDIYVVMEYVKSGELFDYIVEKGKLQEDEARHLFQQIISGVEYCHRNMIVHRDLKPENVLLDSQCNIKIVDFGLSNVMHDGHFLKTSCGSPNYAAPEVISGKPYGPDVDIWSCGVILYALLCGTLPFDDENIPNVFEKIKRGMYTLPNHLSHFARDLIPRMLMVDPTMRISITEIRQHPWFNNHLPLYLSIPPLDTIDQAKKIEEEIIQNVVNIGFDRNHVVDSLANRIQNEATVAYHLILDNRNQNSVPNDPFQSKFKEISDGIFNSTLPVQNITSHVGHSFSALYGLKSNVKDDKTWTLGLQSQGSPY…
	SnRK2	AtSRK2.1	AT5G08590	9	CDS	1062	ATGGACAAGTATGACGTTGTCAAGGATCTGGGAGCTGGAAATTTCGGTGTGGCTCGCCTTCTCAGGCACAAGGACACCAAAGAGCTTGTTGCCATGAAATACATCGAGAGAGGTCGCAAGATAGATGAGAACGTGGCGAGAGAGATTATTAATCACAGATCACTTAAACATCCTAATATCATCCGGTTCAAGGAGGTGATCCTGACACCTACTCATCTTGCTATTGTGATGGAGTATGCTTCTGGAGGAGAGCTCTTTGATCGAATCTGTACTGCCGGTAGATTTAGTGAAGCTGAGGCTAGGTACTTCTTTCAACAGCTGATTTGTGGTGTTGATTACTGCCATTCCTTGCAAATATGTCATAGAGACCTGAAGCTTGAGAACACACTGCTCGATGGG…
	SnRK2	AtSRK2.1	AT5G08590.1		protein	353	MDKYDVVKDLGAGNFGVARLLRHKDTKELVAMKYIERGRKIDENVAREIINHRSLKHPNIIRFKEVILTPTHLAIVMEYASGGELFDRICTAGRFSEAEARYFFQQLICGVDYCHSLQICHRDLKLENTLLDGSPAPLLKICDFGYSKSSILHSRPKSTVGTPAYIAPEVLSRREYDGKHADVWSCGVTLYVMLVGAYPFEDPNDPKNFRKTIQRIMAVQYKIPDYVHISQECKHLLSRIFVTNSAKRITLKEIKNHPWYLKNLPKELLESAQAAYYKRDTSFSLQSVEDIMKIVGEARNPAPSTSAVKSSGSGADEEEEEDVEAEVEEEEDDEDEYEKHVKEAQSCQESDKA
		AtSRK2.2	AT3G50500	9	CDS	1089	ATGGATCCGGCGACTAATTCACCGATTATGCCGATTGATTTACCGATTATGCACGACAGTGATCGTTACGACTTCGTTAAAGATATTGGCTCTGGTAATTTCGGCGTTGCTCGTCTCATGACCGATAGAGTCACCAAGGAGCTTGTTGCTGTTAAATACATCGAGAGAGGAGAAAAGATTGATGAAAATGTTCAGAGGGAGATTATCAATCATAGATCATTGAGACATCCTAATATTGTTAGGTTTAAAGAGGTGATTTTGACGCCTTCCCATTTGGCTATTGTTATGGAATATGCTGCTGGTGGAGAACTTTATGAGCGGATTTGTAATGCCGGACGGTTTAGTGAAGATGAGGCTCGGTTCTTCTTTCAGCAGCTTATATCTGGAGTTAGCTATTGT…
		AtSRK2.2	AT3G50500.1		protein	362	MDPATNSPIMPIDLPIMHDSDRYDFVKDIGSGNFGVARLMTDRVTKELVAVKYIERGEKIDENVQREIINHRSLRHPNIVRFKEVILTPSHLAIVMEYAAGGELYERICNAGRFSEDEARFFFQQLISGVSYCHAMQICHRDLKLENTLLDGSPAPRLKICDFGYSKSSVLHSQPKSTVGTPAYIAPEILLRQEYDGKLADVWSCGVTLYVMLVGAYPFEDPQEPRDYRKTIQRILSVTYSIPEDLHLSPECRHLISRIFVADPATRITIPEITSDKWFLKNLPGDLMDENRMGSQFQEPEQPMQSLDTIMQIISEATIPTVRNRCLDDFMADNLDLDDDMDDFDSESEIDVDSSGEIVYAL
		AtSRK2.3	AT5G66880	9	CDS	1086	ATGGATCGAGCTCCGGTGACCACAGGACCGTTGGATATGCCGATTATGCACGACAGTGATCGATATGACTTCGTTAAGGATATTGGTTCTGGTAATTTCGGTGTTGCTCGTCTTATGAGAGATAAACTCACTAAAGAGCTTGTTGCTGTCAAGTACATCGAGAGAGGAGACAAGATTGATGAAAATGTTCAAAGGGAGATCATTAACCACAGGTCACTAAGGCATCCTAATATTGTCAGATTTAAAGAGGTCATTTTGACGCCGACTCATCTGGCTATCATAATGGAATATGCTTCTGGCGGTGAACTTTACGAGCGGATTTGCAATGCAGGACGGTTTAGTGAAGATGAGGCTCGGTTCTTCTTTCAGCAGCTTCTATCTGGAGTCAGTTATTGTCAT…
		AtSRK2.3	AT5G66880.1		protein	361	MDRAPVTTGPLDMPIMHDSDRYDFVKDIGSGNFGVARLMRDKLTKELVAVKYIERGDKIDENVQREIINHRSLRHPNIVRFKEVILTPTHLAIIMEYASGGELYERICNAGRFSEDEARFFFQQLLSGVSYCHSMQICHRDLKLENTLLDGSPAPRLKICDFGYSKSSVLHSQPKSTVGTPAYIAPEVLLRQEYDGKIADVWSCGVTLYVMLVGAYPFEDPEEPRDYRKTIQRILSVKYSIPDDIRISPECCHLISRIFVADPATRISIPEIKTHSWFLKNLPADLMNESNTGSQFQEPEQPMQSLDTIMQIISEATIPAVRNRCLDDFMTDNLDLDDDMDDFDSESEIDIDSSGEIVYAL
		AtSRK2.4	AT1G10940	9	CDS	1092	ATGGACAAGTACGAGCTGGTGAAAGACATAGGTGCTGGGAATTTTGGAGTTGCCAGGCTCATGAAGGTCAAAAACTCTAAGGAACTTGTTGCCATGAAGTACATCGAGCGTGGTCCTAAGATTGATGAGAATGTGGCAAGAGAGATCATTAATCACAGATCACTTCGCCATCCGAATATAATCCGGTTCAAGGAGGTGGTGTTGACTCCAACCCATCTTGCCATTGCCATGGAATATGCTGCTGGTGGTGAACTATTCGAGCGTATATGCAGTGCTGGAAGATTTAGTGAGGATGAGGCGAGATATTTCTTCCAGCAGCTTATATCAGGTGTTAGCTATTGCCATGCTATGCAAATATGCCATAGAGATCTGAAGCTCGAGAATACGCTCTTGGATGGA…
		AtSRK2.4	AT1G10940.1		protein	363	MDKYELVKDIGAGNFGVARLMKVKNSKELVAMKYIERGPKIDENVAREIINHRSLRHPNIIRFKEVVLTPTHLAIAMEYAAGGELFERICSAGRFSEDEARYFFQQLISGVSYCHAMQICHRDLKLENTLLDGSPAPRLKICDFGYSKSSLLHSRPKSTVGTPAYIAPEVLSRREYDGKMADVWSCGVTLYVMLVGAYPFEDQEDPKNFRKTIQKIMAVQYKIPDYVHISQDCKNLLSRIFVANSLKRITIAEIKKHSWFLKNLPRELTETAQAAYFKKENPTFSLQTVEEIMKIVADAKTPPPVSRSIGGFGWGGNGDADGKEEDAEDVEEEEEEVEEEEDDEDEYDKTVKEVHASGEVRIS
		AtSRK2.5	AT5G63650	9	CDS	1083	ATGGACAAGTATGAGGTTGTGAAGGATTTGGGAGCTGGAAATTTTGGTGTGGCTCGTCTTCTTAGACACAAAGAGACCAAAGAGCTCGTTGCTATGAAATACATTGAGAGAGGTCGCAAGATTGATGAGAATGTGGCAAGAGAGATTATCAATCATAGATCACTTAGGCATCCTAATATCATCAGATTCAAGGAGGTGATTCTGACTCCAACTCATCTTGCAATTGTAATGGAGTATGCTTCTGGAGGAGAGCTCTTTGAAAGAATCTGTAATGCTGGTAGATTCAGTGAAGCTGAGGCTAGATACTTCTTTCAGCAGCTGATTTGTGGCGTGGATTACTGTCATTCACTGCAAATATGTCATAGAGATTTGAAGCTTGAGAATACACTGCTTGATGGT…
		AtSRK2.5	AT5G63650.1		protein	360	MDKYEVVKDLGAGNFGVARLLRHKETKELVAMKYIERGRKIDENVAREIINHRSLRHPNIIRFKEVILTPTHLAIVMEYASGGELFERICNAGRFSEAEARYFFQQLICGVDYCHSLQICHRDLKLENTLLDGSPAPLLKICDFGYSKSSLLHSRPKSTVGTPAYIAPEVLSRREYDGKHADVWSCGVTLYVMLVGGYPFEDPDDPRNFRKTIQRIMAVQYKIPDYVHISQECRHLLSRIFVTNSAKRITLKEIKKHPWYLKNLPKELTEPAQAAYYKRETPSFSLQSVEDIMKIVGEARNPAPSSNAVKGFDDDEEDVEDEVEEEEEEEEEEEEEEEEEEDEYEKHVKEAHSCQEPPKA
		AtSRK2.6	AT4G33950	10	CDS	1089	ATGGATCGACCAGCAGTGAGTGGTCCAATGGATTTGCCGATTATGCACGATAGTGATAGGTATGAACTCGTCAAGGATATTGGCTCCGGTAATTTTGGAGTTGCGAGATTGATGAGAGACAAGCAAAGTAATGAGCTTGTTGCTGTTAAATATATCGAGAGAGGTGAGAAGATAGATGAAAATGTAAAAAGGGAGATAATCAACCACAGGTCCTTAAGACATCCCAATATCGTTAGATTCAAAGAGGTTATATTAACACCAACCCATTTAGCCATTGTTATGGAATATGCATCTGGAGGAGAACTTTTCGAGCGAATCTGCAATGCAGGCCGCTTCAGCGAAGACGAGGCGAGGTTTTTCTTCCAGCAACTCATTTCAGGAGTTAGTTACTGTCATGCT…
		AtSRK2.6	AT4G33950.1		protein	362	MDRPAVSGPMDLPIMHDSDRYELVKDIGSGNFGVARLMRDKQSNELVAVKYIERGEKIDENVKREIINHRSLRHPNIVRFKEVILTPTHLAIVMEYASGGELFERICNAGRFSEDEARFFFQQLISGVSYCHAMQVCHRDLKLENTLLDGSPAPRLKICDFGYSKSSVLHSQPKSTVGTPAYIAPEVLLKKEYDGKVADVWSCGVTLYVMLVGAYPFEDPEEPKNFRKTIHRILNVQYAIPDYVHISPECRHLISRIFVADPAKRISIPEIRNHEWFLKNLPADLMNDNTMTTQFDESDQPGQSIEEIMQIIAEATVPPAGTQNLNHYLTGSLDIDDDMEEDLESDLDDLDIDSSGEIVYAM
		AtSRK2.7	AT4G40010	9	CDS	1053	ATGGAGAGATACGACATCTTAAGAGATCTTGGTTCCGGTAACTTTGGAGTTGCTAAGCTTGTCAGAGAAAAAGCCAACGGAGAGTTTTACGCCGTTAAATACATCGAAAGAGGCCTTAAGATTGATGAACATGTTCAGAGAGAGATCATAAACCACAGAGACTTGAAGCATCCTAATATCATCAGATTTAAAGAGGTTTTTGTAACACCAACACATCTTGCCATAGTAATGGAGTATGCAGCTGGTGGTGAACTTTTTGAAAGAATTTGCAATGCCGGTAGATTCAGCGAAGACGAAGGAAGATATTATTTCAAACAACTTATCTCGGGAGTTAGCTATTGTCACGCTATGCAAATATGTCACAGAGACCTTAAGCTCGAGAATACACTCTTAGACGGG…
		AtSRK2.7	AT4G40010.1		protein	350	MERYDILRDLGSGNFGVAKLVREKANGEFYAVKYIERGLKIDEHVQREIINHRDLKHPNIIRFKEVFVTPTHLAIVMEYAAGGELFERICNAGRFSEDEGRYYFKQLISGVSYCHAMQICHRDLKLENTLLDGSPSSHLKICDFGYSKSSVLHSQPKSTVGTPAYVAPEVLSRKEYNGKIADVWSCGVTLYVMLVGAYPFEDPEDPRNIRNTIQRILSVHYTIPDYVRISSECKHLLSRIFVADPDKRITVPEIEKHPWFLKGPLVVPPEEEKCDNGVEEEEEEEEKCRQSVEEIVKIIEEARKGVNGTDNNGGLGLIDGSIDLDDIDDADIYDDVDDDEERNGDFVCAL
		AtSRK2.9	AT2G23030	9	CDS	1020	ATGGAGAAGTATGAGATGGTGAAGGATTTAGGATTTGGTAATTTCGGATTGGCTCGGCTTATGCGTAATAAGCAAACAAACGAGCTTGTGGCTGTCAAATTCATCGATCGAGGCTACAAGATAGATGAGAACGTTGCAAGAGAAATAATCAATCATAGAGCTCTCAACCATCCGAATATTGTTCGGTTTAAAGAGGTTGTTTTAACTCCGACACATCTTGGAATAGTAATGGAGTATGCAGCTGGAGGAGAACTGTTCGAGCGGATATCTAGCGTGGGTCGATTTAGCGAAGCTGAGGCAAGATATTTCTTTCAACAACTCATTTGTGGAGTCCATTACTTACATGCATTGCAAATATGCCATAGAGATCTGAAATTAGAAAACACATTGCTTGATGGA…
		AtSRK2.9	AT2G23030.1		protein	339	MEKYEMVKDLGFGNFGLARLMRNKQTNELVAVKFIDRGYKIDENVAREIINHRALNHPNIVRFKEVVLTPTHLGIVMEYAAGGELFERISSVGRFSEAEARYFFQQLICGVHYLHALQICHRDLKLENTLLDGSPAPRLKICDFGYSKSSVLHSNPKSTVGTPAYIAPEVFCRSEYDGKSVDVWSCGVALYVMLVGAYPFEDPKDPRNFRKTVQKIMAVNYKIPGYVHISEDCRKLLSRIFVANPLHRSTLKEIKSHAWFLKNLPRELKEPAQAIYYQRNVNLINFSPQRVEEIMKIVGEARTIPNLSRPVESLGSDKKDDDEEEYLDANDEEWYDDYA
		AtSRK2.10	AT1G60940	9	CDS	1086	ATGGACAAGTACGAGCTTGTTAAAGACATCGGTGCTGGGAATTTTGGAGTGGCGAGGCTCATGAGAGTCAAAAACTCCAAGGAACTCGTTGCTATGAAGTACATCGAGCGTGGACCTAAGATTGATGAGAACGTGGCGAGAGAGATTATTAACCACAGATCACTTCGTCATCCCAATATTATCCGGTTTAAGGAGGTGGTTTTGACACCAACGCACATCGCCATTGCTATGGAATATGCTGCTGGCGGTGAGCTATTTGAGCGTATATGTAGCGCTGGAAGATTCAGTGAGGATGAGGCAAGATACTTTTTCCAGCAGCTTATCTCAGGAGTCAGCTATTGTCATGCTATGCAAATATGCCACAGAGATCTGAAGCTTGAAAATACCCTCTTAGATGGA…
		AtSRK2.10	AT1G60940.1		protein	361	MDKYELVKDIGAGNFGVARLMRVKNSKELVAMKYIERGPKIDENVAREIINHRSLRHPNIIRFKEVVLTPTHIAIAMEYAAGGELFERICSAGRFSEDEARYFFQQLISGVSYCHAMQICHRDLKLENTLLDGSPAPRLKICDFGYSKSSLLHSMPKSTVGTPAYIAPEVLSRGEYDGKMADVWSCGVTLYVMLVGAYPFEDQEDPKNFKKTIQRIMAVKYKIPDYVHISQDCKHLLSRIFVTNSNKRITIGDIKKHPWFLKNLPRELTEIAQAAYFRKENPTFSLQSVEEIMKIVEEAKTPARVSRSIGAFGWGGGEDAEGKEEDAEEEVEEVEEEEDEEDEYDKTVKQVHASMGEVRVS
	SnRK3	AtCIPK1	AT3G17510	12	CDS	1335	ATGGTGAGAAGGCAAGAGGAGGAGAAGAAGGCGGAGAAGGGAATGCGTCTGGGGAAATACGAGCTAGGGAGGACGCTCGGCGAGGGTAATTTCGGTAAAGTTAAATTCGCTAAAGATACCGTCTCCGGTCATTCCTTCGCCGTTAAAATCATCGACAAGTCTCGTATCGCCGATCTCAACTTCTCCTTACAGATAAAAAGAGAGATCCGGACTCTGAAAATGTTGAAACATCCCCACATTGTTAGATTACATGAGGTCTTGGCTAGCAAAACGAAAATTAATATGGTAATGGAACTTGTTACCGGAGGAGAATTGTTCGACAGAATTGTTTCCAACGGAAAATTAACAGAAACTGATGGAAGAAAAATGTTTCAGCAGCTTATCGATGGAATCAGCTAC…
	SnRK3	AtCIPK1	AT3G17510.1		protein	444	MVRRQEEEKKAEKGMRLGKYELGRTLGEGNFGKVKFAKDTVSGHSFAVKIIDKSRIADLNFSLQIKREIRTLKMLKHPHIVRLHEVLASKTKINMVMELVTGGELFDRIVSNGKLTETDGRKMFQQLIDGISYCHSKGVFHRDLKLENVLLDAKGHIKITDFGLSALPQHFRDDGLLHTTCGSPNYVAPEVLANRGYDGAASDIWSCGVILYVILTGCLPFDDRNLAVLYQKICKGDPPIPRWLSPGARTMIKRMLDPNPVTRITVVGIKASEWFKLEYIPSIPDDDDEEEVDTDDDAFSIQELGSEEGKGSDSPTIINAFQLIGMSSFLDLSGFFEQENVSERRIRFTSNSSAKDLLEKIETAVTEMGFSVQKKHAKLRVKQEERNQKGQVGLSVTAE…
		AtCIPK2	AT5G07070	1	CDS	1371	ATGGAGAACAAACCAAGTGTATTAACTGAAAGATATGAAGTTGGGAGGTTATTGGGTCAAGGTACTTTTGCTAAAGTGTATTTTGGAAGGAGTAATCATACCAACGAGAGTGTAGCTATCAAGATGATTGACAAGGACAAAGTTATGAGAGTCGGGCTTAGCCAGCAAATCAAGCGAGAGATCTCTGTAATGAGGATCGCTAAACACCCGAATGTCGTTGAGTTATACGAGGTTATGGCTACAAAGTCAAGGATTTACTTTGTTATTGAGTATTGTAAAGGTGGTGAGCTTTTCAACAAGGTTGCAAAAGGAAAACTTAAAGAAGATGTTGCTTGGAAGTATTTTTATCAGCTTATTAGTGCGGTTGATTTTTGTCACAGCCGCGGAGTTTATCACCGC…
		AtCIPK2	AT5G07070.1		protein	456	MENKPSVLTERYEVGRLLGQGTFAKVYFGRSNHTNESVAIKMIDKDKVMRVGLSQQIKREISVMRIAKHPNVVELYEVMATKSRIYFVIEYCKGGELFNKVAKGKLKEDVAWKYFYQLISAVDFCHSRGVYHRDIKPENLLLDDNDNLKVSDFGLSALADCKRQDGLLHTTCGTPAYVAPEVINRKGYEGTKADIWSCGVVLFVLLAGYLPFHDTNLMEMYRKIGKADFKCPSWFAPEVKRLLCKMLDPNHETRITIAKIKESSWFRKGLHLKQKKMEKMEKQQVREATNPMEAGGSGQNENGENHEPPRLATLNAFDIIALSTGFGLAGLFGDVYDKRESRFASQKPASEIISKLVEVAKCLKLKIRKQGAGLFKLERVKEGKNGILTMDAEIFQVTP…
		AtCIPK3	AT2G26980	11	CDS	1149	ATGAATCGGAGACAGCAAGTGAAACGTAGAGTAGGTAAATATGAAGTTGGAAGAACAATTGGAGAAGGAACGTTTGCTAAAGTTAAGTTTGCTAGAAACTCTGAAACTGGAGAACCTGTTGCTCTCAAGATTCTTGATAAAGAGAAAGTTCTCAAGCATAAAATGGCTGAACAGATTAGAAGAGAGATAGCTACTATGAAGTTGATAAAACATCCAAATGTTGTTCAATTATATGAGGTGATGGCAAGTAAGACGAAAATATTTATCATCTTGGAGTATGTTACAGGAGGAGAACTCTTTGATAAGATTGTAAATGATGGGCGGATGAAAGAAGATGAGGCGCGGAGATATTTCCAACAGCTTATACATGCTGTGGACTACTGTCATAGCAGAGGGGTC…
		AtCIPK3	AT2G26980.1		protein	382	MNRRQQVKRRVGKYEVGRTIGEGTFAKVKFARNSETGEPVALKILDKEKVLKHKMAEQIRREIATMKLIKHPNVVQLYEVMASKTKIFIILEYVTGGELFDKIVNDGRMKEDEARRYFQQLIHAVDYCHSRGVYHRDLKPENLLLDSYGNLKISDFGLSALSQQVRDDGLLHTSCGTPNYVAPEVLNDRGYDGATADMWSCGVVLYVLLAGYLPFDDSNLMNLYKKISSGEFNCPPWLSLGAMKLITRILDPNPMTRVTPQEVFEDEWFKKDYKPPVFEERDDSNMDDIDAVFKDSEEHLVTEKREEQPAAINAFEIISMSRGLNLENLFDPEQEFKRETRITLRGGANEIIEKIEEAAKPLGFDVQKKNYKVSENSVTEMK
		AtCIPK4	AT4G14580	1	CDS	1281	ATGGAATCTCCATATCCAAAATCACCGGAAAAAATCACAGGGACAGTTCTTCTCGGAAAATACGAACTCGGTCGTCGACTAGGAAGCGGAAGCTTCGCTAAAGTCCATGTAGCTCGTTCCATCTCCACCGGCGAACTCGTAGCTATCAAAATCATCGACAAGCAAAAAACCATAGATTCCGGTATGGAGCCGAGAATAATCCGAGAGATCGAAGCGATGCGCCGCCTCCACAACCACCCAAACGTCCTCAAAATCCACGAAGTCATGGCCACTAAATCCAAGATCTACCTCGTCGTCGAATACGCCGCCGGAGGAGAACTCTTCACCAAACTCATCCGATTCGGCCGCCTTAACGAATCGGCGGCGCGTCGTTATTTCCAACAACTCGCCTCCGCGCTC…
		AtCIPK4	AT4G14580.1		protein	426	MESPYPKSPEKITGTVLLGKYELGRRLGSGSFAKVHVARSISTGELVAIKIIDKQKTIDSGMEPRIIREIEAMRRLHNHPNVLKIHEVMATKSKIYLVVEYAAGGELFTKLIRFGRLNESAARRYFQQLASALSFCHRDGIAHRDVKPQNLLLDKQGNLKVSDFGLSALPEHRSNNGLLHTACGTPAYTAPEVIAQRGYDGAKADAWSCGVFLFVLLAGYVPFDDANIVAMYRKIHKRDYRFPSWISKPARSIIYKLLDPNPETRMSIEAVMGTVWFQKSLEISEFQSSVFELDRFLEKEAKSSNAITAFDLISLSSGLDLSGLFERRKRKEKRFTARVSAERVVEKAGMIGEKLGFRVEKKEETKVVGLGKGRTAVVVEVVEFAEGLVVADVKVVVEG…
		AtCIPK5	AT5G10930	1	CDS	1338	ATGGAGGAAGAACGGCGAGTTCTGTTCGGAAAGTACGAGATGGGAAGGTTATTAGGCAAAGGAACCTTCGCCAAAGTCTATTACGGCAAAGAGATCATCGGCGGCGAGTGCGTCGCAATCAAAGTCATCAACAAGGATCAAGTAATGAAGAGACCTGGAATGATGGAACAAATCAAACGCGAGATTTCAATCATGAAGCTCGTTCGTCATCCCAACATAGTTGAATTGAAAGAAGTCATGGCTACGAAGACCAAGATCTTCTTCGTCATGGAGTTCGTTAAAGGCGGCGAGCTTTTCTGCAAAATCTCTAAAGGTAAGTTACACGAAGACGCTGCTCGTAGATATTTCCAGCAATTGATCTCAGCCGTTGATTATTGCCATAGTAGAGGCGTTTCTCAT…
		AtCIPK5	AT5G10930.1		protein	445	MEEERRVLFGKYEMGRLLGKGTFAKVYYGKEIIGGECVAIKVINKDQVMKRPGMMEQIKREISIMKLVRHPNIVELKEVMATKTKIFFVMEFVKGGELFCKISKGKLHEDAARRYFQQLISAVDYCHSRGVSHRDLKPENLLLDENGDLKISDFGLSALPEQILQDGLLHTQCGTPAYVAPEVLKKKGYDGAKADIWSCGVVLYVLLAGCLPFQDENLMNMYRKIFRADFEFPPWFSPEARRLISKLLVVDPDRRISIPAIMRTPWLRKNFTPPLAFKIDEPICSQSSKNNEEEEEDGDCENQTEPISPKFFNAFEFISSMSSGFDLSSLFESKRKVQSVFTSRSSATEVMEKIETVTKEMNMKVKRTKDFKVKMEGKTEGRKGRLSMTAEVFEVAPEI…
		AtCIPK6	AT4G30960	1	CDS	1326	ATGGTCGGAGCAAAACCGGTGGAGAATGGATCTGACGGTGGTAGTAGTACGGGGCTGCTTCACGGCCGTTACGAGCTAGGGCGTCTTCTAGGTCACGGAACATTCGCGAAGGTGTACCACGCTCGTAACATACAAACCGGAAAAAGCGTGGCGATGAAAGTCGTCGGAAAAGAGAAAGTGGTGAAAGTTGGTATGGTTGATCAGATCAAACGAGAGATCTCTGTGATGAGGATGGTGAAACATCCAAACATCGTCGAGCTTCACGAAGTCATGGCGAGTAAATCCAAGATCTATTTCGCCATGGAGCTTGTACGAGGCGGTGAGTTATTCGCTAAGGTGGCTAAAGGAAGACTACGTGAAGACGTAGCTCGTGTTTATTTCCAGCAATTGATCTCAGCC…
		AtCIPK6	AT4G30960.1		protein	441	MVGAKPVENGSDGGSSTGLLHGRYELGRLLGHGTFAKVYHARNIQTGKSVAMKVVGKEKVVKVGMVDQIKREISVMRMVKHPNIVELHEVMASKSKIYFAMELVRGGELFAKVAKGRLREDVARVYFQQLISAVDFCHSRGVYHRDLKPENLLLDEEGNLKVTDFGLSAFTEHLKQDGLLHTTCGTPAYVAPEVILKKGYDGAKADLWSCGVILFVLLAGYLPFQDDNLVNMYRKIYRGDFKCPGWLSSDARRLVTKLLDPNPNTRITIEKVMDSPWFKKQATRSRNEPVAATITTTEEDVDFLVHKSKEETETLNAFHIIALSEGFDLSPLFEEKKKEEKREMRFATSRPASSVISSLEEAARVGNKFDVRKSESRVRIEGKQNGRKGKLAVEAEIFA…
		AtCIPK7	AT3G23000	1	CDS	1290	ATGGAATCACTTCCCCAGCCGCAAAACCAATCATCTCCGGCAACAACTCCGGCGAAGATCCTCCTTGGGAAATACGAACTCGGTCGTCGTCTCGGTAGCGGAAGCTTCGCGAAAGTCCATTTAGCTCGATCAATCGAATCCGACGAGCTCGTCGCCGTTAAAATCATCGAGAAGAAGAAAACAATCGAATCCGGTATGGAACCAAGAATAATCAGAGAGATCGATGCGATGCGTCGTCTTCGTCATCATCCAAACATACTCAAGATCCATGAAGTTATGGCAACCAAATCTAAGATCTATCTCGTAATGGAACTCGCTTCCGGTGGTGAACTTTTCTCAAAAGTCCTCCGTCGTGGACGTCTTCCTGAATCAACGGCGCGTCGTTACTTTCAACAACTC…
		AtCIPK7	AT3G23000.1		protein	429	MESLPQPQNQSSPATTPAKILLGKYELGRRLGSGSFAKVHLARSIESDELVAVKIIEKKKTIESGMEPRIIREIDAMRRLRHHPNILKIHEVMATKSKIYLVMELASGGELFSKVLRRGRLPESTARRYFQQLASALRFSHQDGVAHRDVKPQNLLLDEQGNLKVSDFGLSALPEHLQNGLLHTACGTPAYTAPEVISRRGYDGAKADAWSCGVILFVLLVGDVPFDDSNIAAMYRKIHRRDYRFPSWISKQAKSIIYQMLDPNPVTRMSIETVMKTNWFKKSLETSEFHRNVFDSEVEMKSSVNSITAFDLISLSSGLDLSGLFEAKKKKERRFTAKVSGVEVEEKAKMIGEKLGYVVKKKMMKKEGEVKVVGLGRGRTVIVVEAVELTVDVVVVEVK…
		AtCIPK8	AT4G24400	14	CDS	1338	ATGGTGGTAAGGAAGGTGGGCAAGTATGAATTAGGTAGAACAATCGGCGAAGGTACTTTCGCTAAAGTCAAGTTCGCTCAGAATACAGAGACCGGTGAGAGCGTCGCCATGAAAATCGTGGATCGTAGCACAATCATCAAGCGCAAGATGGTGGATCAGATTAAGAGAGAGATCTCGATTATGAAGCTTGTTCGTCATCCTTGTGTTGTTCGTCTTTATGAGGTTCTAGCAAGCCGTACAAAGATTTATATCATCCTGGAGTACATTACTGGTGGTGAACTGTTTGATAAGATTGTTCGTAATGGACGACTTAGTGAGTCAGAAGCTAGGAAATACTTTCACCAGCTTATTGATGGAGTTGATTACTGTCATAGTAAAGGTGTTTACCACAGAGATCTA…
		AtCIPK8	AT4G24400.1		protein	445	MVVRKVGKYELGRTIGEGTFAKVKFAQNTETGESVAMKIVDRSTIIKRKMVDQIKREISIMKLVRHPCVVRLYEVLASRTKIYIILEYITGGELFDKIVRNGRLSESEARKYFHQLIDGVDYCHSKGVYHRDLKPENLLLDSQGNLKISDFGLSALPEQGVTILKTTCGTPNYVAPEVLSHKGYNGAVADIWSCGVILYVLMAGYLPFDEMDLPTLYSKIDKAEFSCPSYFALGAKSLINRILDPNPETRITIAEIRKDEWFLKDYTPVQLIDYEHVNLDDVYAAFDDPEEQTYAQDGTRDTGPLTLNAFDLIILSQGLNLATLFDRGKDSMKHQTRFISHKPANVVLSSMEVVSQSMGFKTHIRNYKMRVEGLSANKTSHFSVILEVFKVAPSILMVD…
		AtCIPK9	AT1G01140	14	CDS	1344	ATGAGTGGAAGCAGAAGGAAGGCGACGCCGGCGAGTAGGACGCGAGTAGGGAATTACGAGATGGGACGAACTCTCGGAGAAGGAAGCTTCGCTAAGGTGAAATACGCCAAGAACACCGTCACCGGAGATCAAGCCGCTATCAAAATCCTCGACCGAGAAAAGGTCTTCCGTCACAAAATGGTCGAACAGCTTAAAAGAGAAATATCTACAATGAAACTGATTAAACATCCAAATGTGGTTGAAATCATTGAGGTTATGGCGAGCAAAACGAAGATCTATATCGTTCTTGAGCTTGTCAATGGAGGTGAACTCTTTGATAAAATCGCGCAACAAGGGAGGCTTAAGGAGGATGAAGCTCGGAGATATTTTCAGCAGCTCATCAATGCTGTGGATTACTGC…
		AtCIPK9	AT1G01140.1		protein	447	MSGSRRKATPASRTRVGNYEMGRTLGEGSFAKVKYAKNTVTGDQAAIKILDREKVFRHKMVEQLKREISTMKLIKHPNVVEIIEVMASKTKIYIVLELVNGGELFDKIAQQGRLKEDEARRYFQQLINAVDYCHSRGVYHRDLKPENLILDANGVLKVSDFGLSAFSRQVREDGLLHTACGTPNYVAPEVLSDKGYDGAAADVWSCGVILFVLMAGYLPFDEPNLMTLYKRICKAEFSCPPWFSQGAKRVIKRILEPNPITRISIAELLEDEWFKKGYKPPSFDQDDEDITIDDVDAAFSNSKECLVTEKKEKPVSMNAFELISSSSEFSLENLFEKQAQLVKKETRFTSQRSASEIMSKMEETAKPLGFNVRKDNYKIKMKGDKSGRKGQLSVATEVF…
		AtCIPK10	AT5G58380	1	CDS	1440	ATGGAAAATAAGCCAAGTGTTTTGACTGATAAATATGATGTTGGGAGGTTATTGGGTCAAGGTACTTTTGCCAAGGTGTATTATGGAAGGAGTATTCTTACTAACCAGAGTGTTGCTATCAAGATGATCGATAAGGAAAAGGTTATGAAAGTTGGGCTTATCGAACAGATCAAGAGAGAGATCTCTGTTATGAGGATTGCTAGACACCCTAACGTTGTGGAGCTATATGAGGTCATGGCAACAAAAACGAGGATCTACTTTGTTATGGAGTATTGTAAAGGTGGAGAGCTTTTCAACAAGGTTGCCAAAGGGAAATTGAGAGATGATGTTGCTTGGAAATACTTTTATCAGCTTATCAACGCAGTTGATTTTTGCCACAGCCGAGAGGTGTATCATCGT…
		AtCIPK10	AT5G58380.1		protein	479	MENKPSVLTDKYDVGRLLGQGTFAKVYYGRSILTNQSVAIKMIDKEKVMKVGLIEQIKREISVMRIARHPNVVELYEVMATKTRIYFVMEYCKGGELFNKVAKGKLRDDVAWKYFYQLINAVDFCHSREVYHRDIKPENLLLDDNENLKVSDFGLSALADCKRQDGLLHTTCGTPAYVAPEVINRKGYDGTKADIWSCGVVLFVLLAGYLPFHDSNLMEMYRKIGKADFKAPSWFAPEVRRLLCKMLDPNPETRITIARIRESSWFRKGLHMKQKKMEKRVKEINSVEAGTAGTNENGAGPSENGAGPSENGDRVTEENHTDEPTNLNAFDLIALSAGFDLAGLFGDDNKRESRFTSQKPASVIISKLEEVAQRLKLSIRKREAGLFKLERLKEGRKGI…
		AtCIPK11	AT2G30360	1	CDS	1308	ATGCCAGAGATCGAGATTGCCGCCGGCAGCGGCGACAACAACGACGCCTTATTCGGTAAATATGAGCTCGGAAAGCTTCTCGGATGCGGCGCATTCGCCAAAGTCTTCCACGCACGTGATCGTCGTACCGGCCAAAGCGTCGCCGTGAAAATCCTCAACAAGAAAAAACTCCTCACAAATCCAGCTCTAGCCAACAACATCAAACGCGAGATCTCAATCATGAGAAGATTATCTCATCCAAACATCGTCAAGCTCCACGAAGTAATGGCGACAAAATCAAAGATCTTCTTCGCAATGGAGTTTGTTAAAGGAGGAGAACTATTCAACAAAATCTCAAAACATGGACGTCTTAGCGAAGATTTAAGCCGGAGATATTTCCAGCAACTGATCTCCGCCGTT…
		AtCIPK11	AT2G30360.1		protein	435	MPEIEIAAGSGDNNDALFGKYELGKLLGCGAFAKVFHARDRRTGQSVAVKILNKKKLLTNPALANNIKREISIMRRLSHPNIVKLHEVMATKSKIFFAMEFVKGGELFNKISKHGRLSEDLSRRYFQQLISAVGYCHARGVYHRDLKPENLLIDENGNLKVSDFGLSALTDQIRPDGLLHTLCGTPAYVAPEILSKKGYEGAKVDVWSCGIVLFVLVAGYLPFNDPNVMNMYKKIYKGEYRFPRWMSPDLKRFVSRLLDINPETRITIDEILKDPWFVRGGFKQIKFHDDEIEDQKVESSLEAVKSLNAFDLISYSSGLDLSGLFAGCSNSSGESERFLSEKSPEMLAEEVEGFAREENLRMKKKKEEEYGFEMEGQNGKFGIGICISRLNDLLVVVEA…
		AtCIPK12	AT4G18700	1	CDS	1470	ATGGCGGAGAAAATCACGAGAGAGACGTCGTTACCTAAAGAGAGAAGCAGCCCACAAGCTCTAATCCTGGGACGATACGAAATGGGTAAGCTTCTCGGCCATGGTACCTTCGCTAAAGTTTACCTCGCACGTAACGTGAAAACAAACGAAAGCGTAGCAATCAAAGTAATCGACAAGGAGAAAGTTCTCAAAGGAGGTTTAATCGCACACATCAAACGCGAGATCTCGATTCTTCGACGTGTTCGTCACCCAAACATCGTTCAGCTATTCGAAGTCATGGCGACGAAAGCTAAGATCTATTTCGTGATGGAGTATGTTCGTGGAGGTGAGTTATTCAATAAAGTAGCTAAAGGTCGTCTTAAAGAAGAAGTAGCTCGCAAATATTTCCAGCAATTGATC…
		AtCIPK12	AT4G18700.1		protein	489	MAEKITRETSLPKERSSPQALILGRYEMGKLLGHGTFAKVYLARNVKTNESVAIKVIDKEKVLKGGLIAHIKREISILRRVRHPNIVQLFEVMATKAKIYFVMEYVRGGELFNKVAKGRLKEEVARKYFQQLISAVTFCHARGVYHRDLKPENLLLDENGNLKVSDFGLSAVSDQIRQDGLFHTFCGTPAYVAPEVLARKGYDAAKVDIWSCGVILFVLMAGYLPFHDRNVMAMYKKIYRGEFRCPRWFSTELTRLLSKLLETNPEKRFTFPEIMENSWFKKGFKHIKFYVEDDKLCNVVDDDELESDSVESDRDSAASESEIEYLEPRRRVGGLPRPASLNAFDIISFSQGFDLSGLFDDDGEGSRFVSGAPVSKIISKLEEIAKVVSFTVRKKDCRV…
		AtCIPK13	AT2G34180	1	CDS	1509	ATGGCTCAAGTACTATCTACACCGTTGGCCATCCCCGGCCCAACGCCAATACAATTCATGGCGGGTCTTCTTGCTCGAATCGTTACAAAAAATACGAACAAAGAGACCAGTACTCCAGAGAGCCCGAGGAGTCCGCGGACTCCACAAGGCTCTATTCTCATGGACAAGTACGAAATAGGAAAGCTTCTTGGCCACGGAAGCTTCGCTAAGGTCTATTTAGCACGGAACATTCATTCTGGCGAGGATGTTGCCATCAAAGTCATTGACAAGGAGAAGATAGTGAAGAGTGGATTGGCCGGTCATATTAAACGGGAGATTTCAATCCTCCGCCGTGTCCGCCACCCTTACATTGTACACCTACTCGAGGTTATGGCTACGAAGACAAAGATTTACATTGTG…
		AtCIPK13	AT2G34180.1		protein	502	MAQVLSTPLAIPGPTPIQFMAGLLARIVTKNTNKETSTPESPRSPRTPQGSILMDKYEIGKLLGHGSFAKVYLARNIHSGEDVAIKVIDKEKIVKSGLAGHIKREISILRRVRHPYIVHLLEVMATKTKIYIVMEYVRGGELYNTVARGRLREGTARRYFQQLISSVAFCHSRGVYHRDLKLENLLLDDKGNVKVSDFGLSVVSEQLKQEGICQTFCGTPAYLAPEVLTRKGYEGAKADIWSCGVILFVLMAGYLPFDDKNILVMYTKIYKGQFKCPKWFSPELARLVTRMLDTNPDTRITIPEIMKHRWFKKGFKHVKFYIENDKLCREDDDNDDDDSSSLSSGRSSTASEGDAEFDIKRVDSMPRPASLNAFDILSFSDLSGLFEEGGQGARFVSAA…
		AtCIPK14	AT5G01820	1	CDS	1329	ATGGTAGATTCTGACCCGGTGGAATTTCCGCCGGAGAACCGCCGTGGACAGCTCTTCGGCAAATACGAGGTCGGAAAATTGGTGGGATGCGGCGCCTTCGCGAAAGTGTACCACGGGAGGAGCACAGCGACGGGTCAGAGCGTTGCGATCAAAGTGGTGAGCAAGCAACGGCTGCAGAAAGGAGGACTCAATGGCAACATTCAGAGAGAGATCGCTATCATGCACCGTCTGCGCCACCCTTCTATCGTGCGCCTGTTCGAGGTCCTCGCCACCAAATCCAAGATCTTCTTCGTCATGGAATTCGCCAAGGGCGGTGAGCTATTCGCCAAAGTCTCCAAGGGCAGGTTCTGCGAGGATCTTAGCCGTCGTTATTTCCAGCAGCTCATCTCCGCCGTCGGA…
		AtCIPK14	AT5G01820.1		protein	442	MVDSDPVEFPPENRRGQLFGKYEVGKLVGCGAFAKVYHGRSTATGQSVAIKVVSKQRLQKGGLNGNIQREIAIMHRLRHPSIVRLFEVLATKSKIFFVMEFAKGGELFAKVSKGRFCEDLSRRYFQQLISAVGYCHSRGIFHRDLKPENLLLDEKLDLKISDFGLSALTDQIRPDGLLHTLCGTPAYVAPEVLAKKGYDGAKIDIWSCGIILFVLNAGYLPFNDHNLMVMYRKIYKGEFRIPKWTSPDLRRLLTRLLDTNPQTRITIEEIIHDPWFKQGYDDRMSKFHLEDSDMKLPADETDSEMGARRMNAFDIISGSPGFNLSGLFGDARKYDRVERFVSAWTAERVVERLEEIVSAENLTVAKKETWGMKIEGQKGNFAMVVEINQLTDELVMIEV…
		AtCIPK15	AT5G01810	1	CDS	1266	ATGGAGAAGAAAGGATCTGTGTTGATGCTCCGTTATGAGGTTGGGAAGTTTCTCGGTCAAGGTACCTTTGCTAAGGTATACCATGCTAGGCATTTGAAAACTGGTGATAGTGTAGCGATTAAGGTCATCGACAAAGAAAGAATCCTCAAAGTTGGCATGACCGAGCAGATTAAGCGAGAGATCTCTGCCATGAGACTCTTGAGGCATCCCAACATCGTTGAGCTCCATGAAGTCATGGCCACCAAATCTAAAATCTACTTCGTCATGGAACATGTTAAGGGTGGTGAGCTCTTCAACAAAGTGTCAACTGGGAAGCTGAGAGAAGACGTTGCGAGAAAGTACTTTCAGCAGCTTGTACGCGCTGTTGACTTCTGTCACAGCCGTGGAGTATGCCACAGG…
		AtCIPK15	AT5G01810.1		protein	421	MEKKGSVLMLRYEVGKFLGQGTFAKVYHARHLKTGDSVAIKVIDKERILKVGMTEQIKREISAMRLLRHPNIVELHEVMATKSKIYFVMEHVKGGELFNKVSTGKLREDVARKYFQQLVRAVDFCHSRGVCHRDLKPENLLLDEHGNLKISDFGLSALSDSRRQDGLLHTTCGTPAYVAPEVISRNGYDGFKADVWSCGVILFVLLAGYLPFRDSNLMELYKKIGKAEVKFPNWLAPGAKRLLKRILDPNPNTRVSTEKIMKSSWFRKGLQEEVKESVEEETEVDAEAEGNASAEKEKKRCINLNAFEIISLSTGFDLSGLFEKGEEKEEMRFTSNREASEITEKLVEIGKDLKMKVRKKEHEWRVKMSAEATVVEAEVFEIAPSYHMVVLKKSGGDTA…
		AtCIPK16	AT2G25090	2	CDS	1410	ATGGAAGAATCAAACCGTAGTAGTACTGTCTTGTTCGACAAATACAACATCGGAAGACTTCTCGGAACCGGTAACTTCGCCAAAGTGTATCACGGAACAGAGATCTCCACCGGCGATGACGTGGCAATCAAAGTCATCAAAAAAGACCACGTTTTCAAACGTCGTGGCATGATGGAGCAAATCGAACGAGAGATCGCCGTCATGCGTCTCCTCCGTCATCCAAACGTGGTCGAGCTCCGCGAAGTAATGGCTACAAAGAAGAAGATTTTCTTCGTCATGGAGTACGTCAACGGCGGAGAGCTTTTCGAAATGATCGATAGAGATGGGAAGCTCCCGGAGGATCTAGCCAGAAAGTATTTCCAACAATTGATATCCGCGGTGGATTTTTGCCACAGCCGC…
		AtCIPK16	AT2G25090.1		protein	469	MEESNRSSTVLFDKYNIGRLLGTGNFAKVYHGTEISTGDDVAIKVIKKDHVFKRRGMMEQIEREIAVMRLLRHPNVVELREVMATKKKIFFVMEYVNGGELFEMIDRDGKLPEDLARKYFQQLISAVDFCHSRGVFHRDIKPENLLLDGEGDLKVTDFGLSALMMPEGLGGRRGSSDDLLHTRCGTPAYVAPEVLRNKGYDGAMADIWSCGIVLYALLAGFLPFIDENVMTLYTKIFKAECEFPPWFSLESKELLSRLLVPDPEQRISMSEIKMIPWFRKNFTPSVAFSIDETIPSPPEPPTKKKKKDLNEKEDDGASPRSFNAFQFITSMSSGFDLSNLFEIKRKPKRMFTSKFPAKSVKERLETAAREMDMRVKHVKDCKMKLQRRTEGRKGRLSVT…
		AtCIPK17	AT1G48260	11	CDS	1299	ATGGTGATAAAGGGAATGCGTGTTGGTAAGTACGAGCTTGGGAGGACACTCGGAGAGGGAAATTCCGCAAAAGTTAAATTTGCTATAGATACTCTTACCGGCGAATCATTCGCCATCAAAATCATCGAGAAGTCGTGTATCACACGTCTTAACGTCTCTTTTCAGATTAAGAGAGAGATTCGAACACTCAAAGTTTTGAAGCATCCAAACATTGTCCGATTACATGAGGTCTTGGCTAGCAAAACCAAGATTTACATGGTTCTGGAATGTGTCACTGGAGGAGACTTATTTGACAGAATTGTCTCGAAAGGAAAGCTTTCGGAAACACAAGGACGAAAAATGTTTCAGCAGTTGATTGATGGAGTCAGCTATTGTCATAACAAGGGCGTTTTTCACAGG…
		AtCIPK17	AT1G48260.1		protein	432	MVIKGMRVGKYELGRTLGEGNSAKVKFAIDTLTGESFAIKIIEKSCITRLNVSFQIKREIRTLKVLKHPNIVRLHEVLASKTKIYMVLECVTGGDLFDRIVSKGKLSETQGRKMFQQLIDGVSYCHNKGVFHRDLKLENVLLDAKGHIKITDFGLSALSQHYREDGLLHTTCGSPNYVAPEVLANEGYDGAASDIWSCGVILYVILTGCLPFDDANLAVICRKIFKGDPPIPRWISLGAKTMIKRMLDPNPVTRVTIAGIKAHDWFKHDYTPSNYDDDDDVYLIQEDVFMMKEYEEEKSPDSPTIINAFQLIGMSSFLDLSGFFETEKLSERQIRFTSNSLAKDLLENIETIFTEMGFCLQKKHAKLKAIKEESTQKRQCGLSVTAEVFEISPSLNVVE…
		AtCIPK18	AT1G29230	1	CDS	1563	ATGGCTCAAGCCTTGGCTCAACCACCACTGGTGGTCACCACCGTCGTCCCAGACCCGCCGCCGCCGCCACCACCACCGCACCCAAAGCCGTATGCTCTACGATACATGGCGGATCTTCTTGGCCGGATTGGTATAATGGATACAGACAAAGATGGTAACATCAGCCCACAGAGTCCGAGGAGTCCTAGGAGCCCAAGAAACAACATTCTCATGGGGAAGTACGAGCTTGGGAAGCTTCTCGGCCACGGAACCTTTGCAAAGGTTTATTTAGCTCAAAACATCAAATCTGGAGATAAAGTCGCCATTAAAGTCATCGACAAGGAGAAGATTATGAAGAGTGGTTTGGTTGCTCACATCAAACGGGAAATCTCTATCCTCCGCCGTGTCCGTCACCCTTAC…
		AtCIPK18	AT1G29230.1		protein	520	MAQALAQPPLVVTTVVPDPPPPPPPPHPKPYALRYMADLLGRIGIMDTDKDGNISPQSPRSPRSPRNNILMGKYELGKLLGHGTFAKVYLAQNIKSGDKVAIKVIDKEKIMKSGLVAHIKREISILRRVRHPYIVHLFEVMATKSKIYFVMEYVGGGELFNTVAKGRLPEETARRYFQQLISSVSFCHGRGVYHRDLKPENLLLDNKGNLKVSDFGLSAVAEQLRQDGLCHTFCGTPAYIAPEVLTRKGYDAAKADVWSCGVILFVLMAGHIPFYDKNIMVMYKKIYKGEFRCPRWFSSDLVRLLTRLLDTNPDTRITIPEIMKNRWFKKGFKHVKFYIEDDKLCREDEDEEEEASSSGRSSTVSESDAEFDVKRMGIGSMPRPSSLNAFDIISFSSGF…
		AtCIPK19	AT5G45810	1	CDS	1452	ATGGCGGATTTGTTAAGAAAAGTGAAATCGATAAAGAAGAAGCAGGATCAGAGCAATCATCAAGCTCTGATCCTTGGCAAATACGAAATGGGTAGGCTTCTTGGCCACGGAACCTTCGCTAAAGTCTATCTCGCACGAAACGCTCAATCTGGAGAAAGCGTAGCGATCAAGGTAATTGACAAAGAGAAAGTTCTCAAATCCGGTTTAATCGCACACATCAAACGCGAGATCTCGATCTTGCGCCGTGTTCGTCATCCTAACATCGTTCAGCTATTCGAAGTCATGGCGACGAAATCTAAGATCTATTTCGTAATGGAATATGTTAAAGGAGGTGAATTGTTCAACAAGGTAGCTAAAGGAAGGTTAAAAGAAGAAATGGCACGTAAATATTTTCAACAG…
		AtCIPK19	AT5G45810.1		protein	483	MADLLRKVKSIKKKQDQSNHQALILGKYEMGRLLGHGTFAKVYLARNAQSGESVAIKVIDKEKVLKSGLIAHIKREISILRRVRHPNIVQLFEVMATKSKIYFVMEYVKGGELFNKVAKGRLKEEMARKYFQQLISAVSFCHFRGVYHRDLKPENLLLDENGNLKVSDFGLSAVSDQIRQDGLFHTFCGTPAYVAPEVLARKGYDGAKVDIWSCGVILFVLMAGFLPFHDRNVMAMYKKIYRGDFRCPRWFPVEINRLLIRMLETKPERRFTMPDIMETSWFKKGFKHIKFYVEDDHQLCNVADDDEIESIESVSGRSSTVSEPEDFESFDGRRRGGSMPRPASLNAFDLISFSPGFDLSGLFEDDGEGSRFVSGAPVGQIISKLEEIARIVSFTVRKK…
		AtCIPK20	AT5G45820	1	CDS	1320	ATGGATAAAAACGGCATAGTTTTGATGCGAAAATATGAATTAGGTCGTCTTCTAGGTCAAGGCACATTCGCAAAAGTGTACCACGCACGCAACATAAAAACAGGAGAAAGCGTAGCGATCAAGGTGATCGACAAACAGAAAGTTGCGAAAGTCGGATTAATCGATCAAATCAAACGAGAAATATCAGTGATGCGTCTCGTTCGTCACCCCCACGTCGTCTTCCTCCATGAAGTAATGGCGAGCAAGACAAAGATCTATTTCGCTATGGAATACGTTAAAGGCGGTGAGCTTTTTGATAAAGTCTCTAAAGGAAAGCTTAAAGAAAACATTGCTCGAAAATATTTCCAGCAATTGATCGGAGCAATCGATTATTGCCATAGCCGCGGAGTTTACCACCGC…
		AtCIPK20	AT5G45820.1		protein	439	MDKNGIVLMRKYELGRLLGQGTFAKVYHARNIKTGESVAIKVIDKQKVAKVGLIDQIKREISVMRLVRHPHVVFLHEVMASKTKIYFAMEYVKGGELFDKVSKGKLKENIARKYFQQLIGAIDYCHSRGVYHRDLKPENLLLDENGDLKISDFGLSALRESKQQDGLLHTTCGTPAYVAPEVIGKKGYDGAKADVWSCGVVLYVLLAGFLPFHEQNLVEMYRKITKGEFKCPNWFPPEVKKLLSRILDPNPNSRIKIEKIMENSWFQKGFKKIETPKSPESHQIDSLISDVHAAFSVKPMSYNAFDLISSLSQGFDLSGLFEKEERSESKFTTKKDAKEIVSKFEEIATSSERFNLTKSDVGVKMEDKREGRKGHLAIDVEIFEVTNSFHMVEFKKSGG…
		AtCIPK21	AT5G57630	10	CDS	1251	ATGGGTTTGTTTGGAACGAAGAAGATCGGGAAGTATGAGATAGGAAGAACAATCGGAGAAGGGAATTTCGCAAAAGTGAAACTTGGTTACGACACGACCAATGGTACTTACGTAGCTGTCAAAATCATAGACAAGGCTTTGGTTATTCAAAAGGGTCTTGAGTCTCAAGTCAAGAGAGAGATACGAACGATGAAGCTTCTTAACCATCCCAACATCGTCCAAATACACGAGGTGATTGGAACCAAGACAAAGATCTGTATAGTTATGGAATACGTTTCAGGTGGTCAGCTTTCAGACAGACTTGGAAGACAGAAAATGAAAGAATCAGATGCTAGAAAACTTTTCCAACAATTGATTGATGCTGTTGATTATTGTCATAACAGAGGAGTTTATCATAGA…
		AtCIPK21	AT5G57630.1		protein	416	MGLFGTKKIGKYEIGRTIGEGNFAKVKLGYDTTNGTYVAVKIIDKALVIQKGLESQVKREIRTMKLLNHPNIVQIHEVIGTKTKICIVMEYVSGGQLSDRLGRQKMKESDARKLFQQLIDAVDYCHNRGVYHRDLKPQNLLLDSKGNLKVSDFGLSAVPKSGDMLSTACGSPCYIAPELIMNKGYSGAAVDVWSCGVILFELLAGYPPFDDHTLPVLYKKILRADYTFPPGFTGEQKRLIFNILDPNPLSRITLAEIIIKDSWFKIGYTPVYHQLSDSIKDNVAEINAATASSNFINAFQIIAMSSDLDLSGLFEENDDKRYKTRIGSKNTAQETIKKIEAAATYVSLSVERIKHFKVKIQPKEIRSRSSYDLLSAEVIEVTPTNCVIEISKSAGELRL…
		AtCIPK22	AT2G38490	1	CDS	1296	ATGGCCGAAGACTCTAATTCTTCCGAATCAATCATTGTTAACGTCACCGGAGATGATAATAAGTCGGCTTTGTTCGGTAAGTACGATCTCGGTAAGCTCCTCGGTAGCGGCGCGTTTGCCAAAGTCTACCAAGCGGAGGATCTTCAAAACGGCGGCGAAAGCGTTGCGATCAAAGTCGTACAAAAAAAACGTTTGAAAGACGGTTTAACGGCGCACGTTAAGAGAGAAATATCTGTCATGCGCCGCCTCCGTCATCCTCATATCGTGCTCCTCTCCGAAGTCCTCGCCACAAAGACGAAGATCTACTTCGTCATGGAGCTAGCCAAAGGTGGTGAGCTCTTCTCAAGAGTCACCAGCAACCGTTTCACAGAGAGTCTTAGCCGGAAATATTTCCGGCAA…
		AtCIPK22	AT2G38490.1		protein	431	MAEDSNSSESIIVNVTGDDNKSALFGKYDLGKLLGSGAFAKVYQAEDLQNGGESVAIKVVQKKRLKDGLTAHVKREISVMRRLRHPHIVLLSEVLATKTKIYFVMELAKGGELFSRVTSNRFTESLSRKYFRQLISAVRYCHARGVFHRDLKPENLLLDENRDLKVSDFGLSAMKEQIHPDGMLHTLCGTPAYVAPELLLKKGYDGSKADIWSCGVVLFLLNAGYLPFRDPNIMGLYRKIHKAQYKLPDWTSSDLRKLLRRLLEPNPELRITVEEILKDPWFNHGVDPSEIIGIQADDYDLEENGKILNAFDLISSASSSNLSGLFGNFVTPDHCDQFVSDESTAVIMRKVEEVAKQLNLRIAKKKERAIKLEGPHGVANVVVKVRRLTNELVMVEMKN…
		AtCIPK23	AT1G30270	15	CDS	1449	ATGGCTTCTCGAACAACGCCTTCACGATCGACTCCTTCACGATCAACGCCTTCTGGTAGTTCTTCTGGTGGTAGGACACGAGTTGGTAAGTATGAGCTTGGACGAACTTTGGGTGAAGGAACTTTCGCTAAGGTCAAATTCGCTAGAAATGTTGAGAATGGTGATAATGTCGCTATTAAGGTTATTGATAAAGAGAAAGTTCTGAAAAATAAGATGATCGCTCAGATCAAGCGTGAGATTTCGACGATGAAATTGATCAAGCACCCGAATGTCATTCGTATGTTTGAGGTGATGGCTAGCAAAACTAAGATCTACTTCGTTTTGGAATTCGTCACTGGTGGGGAGCTTTTCGATAAAATTTCAAGCAATGGGAGATTGAAGGAAGATGAGGCGAGGAAG…
		AtCIPK23	AT1G30270.1		protein	482	MASRTTPSRSTPSRSTPSGSSSGGRTRVGKYELGRTLGEGTFAKVKFARNVENGDNVAIKVIDKEKVLKNKMIAQIKREISTMKLIKHPNVIRMFEVMASKTKIYFVLEFVTGGELFDKISSNGRLKEDEARKYFQQLINAVDYCHSRGVYHRDLKPENLLLDANGALKVSDFGLSALPQQVREDGLLHTTCGTPNYVAPEVINNKGYDGAKADLWSCGVILFVLMAGYLPFEDSNLTSLYKKIFKAEFTCPPWFSASAKKLIKRILDPNPATRITFAEVIENEWFKKGYKAPKFENADVSLDDVDAIFDDSGESKNLVVERREEGLKTPVTMNAFELISTSQGLNLGSLFEKQMGLVKRKTRFTSKSSANEIVTKIEAAAAPMGFDVKTNNYKMKLTG…
		AtCIPK24	AT5G35410	13	CDS	1341	ATGACAAAGAAAATGAGAAGAGTGGGCAAGTACGAGGTTGGTCGCACAATAGGTGAAGGAACCTTTGCTAAGGTTAAGTTTGCGAGGAACACAGACACTGGTGATAATGTAGCCATCAAAATTATGGCTAAGAGTACAATACTTAAGAACAGAATGGTTGATCAGATAAAAAGAGAGATATCTATAATGAAGATTGTTCGTCACCCGAACATAGTGAGGTTGTATGAGGTGTTGGCGAGTCCTTCGAAAATATATATAGTTTTGGAGTTTGTGACAGGAGGAGAGCTCTTTGATAGAATTGTTCATAAAGGGAGGCTTGAAGAAAGTGAGTCTCGGAAATACTTTCAACAGCTTGTAGATGCTGTTGCTCATTGTCACTGCAAGGGTGTTTACCACCGT…
		AtCIPK24	AT5G35410.1		protein	446	MTKKMRRVGKYEVGRTIGEGTFAKVKFARNTDTGDNVAIKIMAKSTILKNRMVDQIKREISIMKIVRHPNIVRLYEVLASPSKIYIVLEFVTGGELFDRIVHKGRLEESESRKYFQQLVDAVAHCHCKGVYHRDLKPENLLLDTNGNLKVSDFGLSALPQEGVELLRTTCGTPNYVAPEVLSGQGYDGSAADIWSCGVILFVILAGYLPFSETDLPGLYRKINAAEFSCPPWFSAEVKFLIHRILDPNPKTRIQIQGIKKDPWFRLNYVPIRAREEEEVNLDDIRAVFDGIEGSYVAENVERNDEGPLMMNAFEMITLSQGLNLSALFDRRQDFVKRQTRFVSRREPSEIIANIEAVANSMGFKSHTRNFKTRLEGLSSIKAGQLAVVIEIYEVAPSLF…
		AtCIPK25	AT5G25110	1	CDS	1467	ATGGGATCCAAACTTAAACTTTACCCTCTCTTAAATCACTCATCCGTTTTTCACCCAGACAGTCGTTACCAATCGGCCCCTACAATGGAGGAAGAGCAACAACAACTTCGTGTTCTCTTCGCGAAATACGAGATGGGAAGGTTACTAGGCAAAGGAACATTCGGAAAAGTTTATTACGGCAAAGAGATAACAACCGGAGAAAGCGTTGCAATCAAAATCATCAACAAAGATCAAGTCAAACGTGAAGGTATGATGGAACAAATCAAACGAGAGATCTCAATCATGAGACTTGTTCGTCATCCAAACATCGTTGAGTTAAAAGAAGTCATGGCTACAAAAACAAAGATCTTCTTTATCATGGAATACGTTAAAGGCGGTGAACTTTTCTCCAAGATCGTT…
		AtCIPK25	AT5G25110.1		protein	488	MGSKLKLYPLLNHSSVFHPDSRYQSAPTMEEEQQQLRVLFAKYEMGRLLGKGTFGKVYYGKEITTGESVAIKIINKDQVKREGMMEQIKREISIMRLVRHPNIVELKEVMATKTKIFFIMEYVKGGELFSKIVKGKLKEDSARKYFQQLISAVDFCHSRGVSHRDLKPENLLVDENGDLKVSDFGLSALPEQILQDGLLHTQCGTPAYVAPEVLRKKGYDGAKGDIWSCGIILYVLLAGFLPFQDENLMKMYRKIFKSEFEYPPWFSPESKRLISKLLVVDPNKRISIPAIMRTPWFRKNINSPIEFKIDELEIQNVEDETPTTTATTATTTTTPVSPKFFNAFEFISSMSSGFDLSSLFESKRKLRSMFTSRWSASEIMGKLEGIGKEMNMKVKRTKD…
		AtCIPK26	AT5G21326	14	CDS	1320	ATGAATCGGCCAAAGGTTCAGCGTCGTGTTGGAAAGTATGAGGTTGGAAAGACGCTTGGACAAGGCACTTTTGCGAAAGTTCGGTGTGCTGTTAATACTGAGACAGGAGAACGCGTGGCTCTCAAAATACTTGATAAGGAGAAGGTTCTTAAGCATAAGATGGCTGAACAGATAAGGAGAGAAATTTGTACTATGAAGCTGATAAACCATCCAAATGTAGTGCGGCTGTATGAGGTTTTGGCGAGCAAGACTAAGATATATATTGTTCTAGAGTTCGGCACTGGTGGAGAGCTTTTTGACAAAATTGTACATGATGGGCGCTTGAAAGAAGAGAATGCACGGAAATATTTTCAGCAGCTTATTAATGCAGTTGATTACTGCCATAGCAGGGGAGTGTAC…
		AtCIPK26	AT5G21326.1		protein	439	MNRPKVQRRVGKYEVGKTLGQGTFAKVRCAVNTETGERVALKILDKEKVLKHKMAEQIRREICTMKLINHPNVVRLYEVLASKTKIYIVLEFGTGGELFDKIVHDGRLKEENARKYFQQLINAVDYCHSRGVYHRDLKPENLLLDAQGNLKVSDFGLSALSRQVRGDGLLHTACGTPNYAAPEVLNDQGYDGATADLWSCGVILFVLLAGYLPFEDSNLMTLYKKIIAGEYHCPPWLSPGAKNLIVRILDPNPMTRITIPEVLGDAWFKKNYKPAVFEEKEEANLDDVDAVFKDSEEHHVTEKKEEQPTSMNAFELISMSRALDLGNLFEEEEGFKRETRFAAKGAANDLVQKIEEASKPLGFDIQKKNYKMRLENVTAGRKGNLRVATEIFQVSPSLH…
O. sativa	SnRK1	OSK1	Os05g0530500	11	CDS	1518	ATGGAGGGAGCTGGCAGAGATGGGAACCCTCTTGGCGGTTACCGGATTGGCAAAACCCTA GGGATTGGGTCATTTGGCAAAGTGAAGATCGCGGAGCATATATTGACTGGTCACAAGGTG GCAATCAAGATCCTCAATCGCCGTAAGATCAAGAGCATGGAGATGGAAGAGAAAGTTAAA AGAGAAATCAAGATACTTAGATTATTTATGCACCCACATATCATTCGCCTTTATGAGGTG ATAGACACCCCAGCTGATATTTATGTTGTTATGGAGTATGTCAAATCTGGAGAGTTGTTT GATTACATCGTTGAGAAGGGAAGACTGCAAGAGGAAGAAGCTCGACGCTTTTTCCAGCAG ATCATATCTGGTGTTGAATATTGCCATAGAAAC…
	SnRK1				protein	505	MEGAGRDGNPLGGYRIGKTLGIGSFGKVKIAEHILTGHKVAIKILNRRKIKSMEMEEKVK REIKILRLFMHPHIIRLYEVIDTPADIYVVMEYVKSGELFDYIVEKGRLQEEEARRFFQQ IISGVEYCHRNMVVHRDLKPENLLLDSKCNVKIADFGLSNVMRDGHFLKTSCGSPNYAAP EVISGKLYAGPEVDVWSCGVILYALLCGTLPFDDENIPNLFKKIKGGIYTLPSHLSPLAR DLIPRMLVVDPMKRITIREIREHQWFTVGLPRYLAVPPPDTAQQVKKLDDETLNDVINMG FDKNQLIESLHKRLQNEATVAYYLLLDNRLRTTSGYLGAEFHESMESSLAQVTPAETPNS ATDHRQHGHMESPGFGLRHHFAADRKWALGLQS…
		OSK2	Os07g0194100	9	CDS	1644	ATGCAGGGCGGCGGCGGCGCGGCGTCGGCGGCGGCGGCGGCGGCGGCGGCGGCGACGCAG CAGCACCGGGAGCTGCTCGAGCGGTACGAGCTGGTGCGGGTGCGGGGGCGCGGTAGCTTC GCGCAGGTGTGGGAGGCTCGCCACCGCCGCACCGGCCTCAGCGTCGCCGTCAAGATCCTC AACCTCGCCGGACTTCTCGCCAGCGGCATCCCCATCCGCAAAGTGGAGAGGGAGATCGCG GTGATGAGGCTGCTGAACCACCCGCACATCGTGCGGTTCCACGAGGCGATCGCCGGCGGC GACGGCGGCGGCCACGTGTACATCGTGATGGAGCTCGCGACGCAGGGGCAGCTCTACGAT TACGTCACCCAGCTCGGCCGCCTCCGCGAGGAT…
					protein	547	MQGGGGAASAAAAAAAAATQQHRELLERYELVRVRGRGSFAQVWEARHRRTGLSVAVKIL NLAGLLASGIPIRKVEREIAVMRLLNHPHIVRFHEAIAGGDGGGHVYIVMELATQGQLYD YVTQLGRLREDDARRIFQQIISGAEYCHHNMVVHRDLKLENILMDSEMNVKIVDFGFSKF FRHNKVLSASCGSREYAAPELLAGRKYVGPPVDVWSCGVILYILFCGRLPFDSADVSELH RIIKRGEFSIPPYVPDDARDLISSMLIVRPDKRLTITEVRTHRWLQHSIPRYLAMPPLNA RTQITRIDAETVDKVVGHGFERRYLVESLENRVENEATVAYNLILNKKFDAPTRYVWTID VYQEAGQSNTTGAAEATGSSAAGEPPVAVAGED…
		OSK3	Os03g0289100	11	CDS	1647	ATGTTAACTCGAACAATTACATATTGCATGGTTTCTGTGACACACCGTATACATCATCCT AGTATTATGAACAAGCTGTTTAGCACAGCTTGGATCTTGCGTCATGTTTTGCGTTGGTTC AAAGTGAAAATGGATGGAAATGCTAAAGGCGGTGGGCATTCTGAGGCACTGAAGAACTAC AATCTTGGAAGAACTTTAGGTATTGGCTCATTTGGAAAAGTGAAGATTGCAGAGCATAAG CTTACAGGACACAGAGTTGCTATAAAGATCCTGAACCGCCGCCAAATGAGAAATATGGAA ATGGAGGAGAAAGCAAAGAGAGAAATCAAGATACTGAGATTGTTCATTCATCCCCATATC ATTCGCCTTTATGAGGTTATATACACTCCTACG…
					protein	548	MDGNAKGGGHSEALKNYNLGRTLGIGSFGKVKIAEHKLTGHRVAIKILNRRQMRNMEMEE KAKREIKILRLFIHPHIIRLYEVIYTPTDIYVVMEYCKFGELFDYIVEKGRLQEDEARRI FQQIISGVEYCHRNMVVHRDLKPENLLLDSKYNVKLADFGLSNVMHDGHFLKTSCGSPNY AAPEVISGKLYAGPEVDVWSCGVILYALLCGTLPFDDENIPNLFKKIKGGIYTLPSHLSA LARDLIPRMLVVDPMKRITIREIREHQWFQIRLPRYLAVPPPDTAQQAKMIDEDTLQDVV NLGYGKDHVCESLRNRLQNEATVAYYLLLDNRFRATSGYLGADYQESLERNFNRFASSES ASSNTRHYLPGSSDPHASGLRPHYPVERKWALG…
		OSK4	Os08g0484600	11	CDS	1530	ATGGAAGGAAATGCTAGAGGCGGTGGGCATTCTGAGGCACTGAAGAACTACAATCTAGGA AGAACTTTAGGTATTGGTTCATTTGGAAAAGTGAAGATTGCAGAGCATAAGCTTACAGGG CACAGAGTTGCTATAAAGATCCTGAACCGTCGCCAAATGAGAAATATGGAAATGGAGGAG AAAGCAAAGAGAGAAATCAAGATATTGAGGTTGTTCATTCATCCCCATATCATTCGCCTT TATGAGGTCATATACACTCCTACGGATATATATGTTGTGATGGAGTACTGCAAGTTTGGA GAACTGTTTGATTACATTGTTGAGAAAGGCAGGTTGCAGGAAGATGAGGCTCGCCGAATC TTCCAGCAGATTATATCTGGGGTTGAATACTGC…
	SnRK2				protein	509	MEGNARGGGHSEALKNYNLGRTLGIGSFGKVKIAEHKLTGHRVAIKILNRRQMRNMEMEE KAKREIKILRLFIHPHIIRLYEVIYTPTDIYVVMEYCKFGELFDYIVEKGRLQEDEARRI FQQIISGVEYCHRNMVVHRDLKPENLLLDSKYNVKLADFGLSNVMHDGHFLKTSCGSPNY AAPEVISGKLYAGPEVDVWSCGVILYALLCGTLPFDDENIPNLFKKIKGGIYTLPSHLSA LARDLIPRMLVVDPMKRITIREIREHQWFQIRLPRYLAVPPPDTAQQAKMIDEDTLQDVV NLGYEKDHVCESLRNRLQNEATVAYYLLLDNRFRATSGYLGADYQESLERNLNRFASSES ASSNTRHYLPGSSDPHASGLRPHYPVERKWALG…
	SnRK2	OsSAPK1	Os03g0390200	9	CDS	1029	ATGGAGCGGTACGAGGTGATGAGGGACATCGGGTCCGGGAACTTCGGGGTGGCCAAGCTC GTCCGCGACGTCGCCACCAACCACCTCTTCGCCGTCAAGTTCATCGAGAGGGGACTCAAG ATTGATGAACATGTTCAAAGGGAGATTATGAACCACCGATCACTGAAGCATCCAAACATA ATCCGGTTCAAGGAGGTCGTGCTAACTCCCACACATTTGGCAATAGTTATGGAATATGCT GCTGGTGGTGAGCTATTTGAAAGGATTTGCAACGCAGGGAGATTCAGTGAGGATGAGGCA AGGTTCTTCTTCCAACAGCTGATTTCTGGAGTGAGCTATTGTCATTCTATGCAAGTATGC CATAGAGATTTGAAACTCGAAAATACTCTCTTG…
					protein	342	MERYEVMRDIGSGNFGVAKLVRDVATNHLFAVKFIERGLKIDEHVQREIMNHRSLKHPNI IRFKEVVLTPTHLAIVMEYAAGGELFERICNAGRFSEDEARFFFQQLISGVSYCHSMQVC HRDLKLENTLLDGSVTPRLKICDFGYSKSSVLHSQPKSTVGTPAYIAPEVLSRKEYDGKV ADVWSCGVTLYVMLVGAYPFEDPDDPRNFRKTITRILSVQYSIPDYVRVSADCRHLLSRI FVGNPEQRITIPEIKNHPWFLKNLPIEMTDEYQRSMQLADMNTPSQSLEEVMAIIQEARK PGDAMKLAGAGQVACLGSMDLDDIDDIDDIDIENSGDFVCAL
		OsSAPK2	Os07g0622000	9	CDS	1020	ATGGAGAGGTACGAGGTGATCAAGGACATAGGGTCGGGGAACTTCGGCGTGGCCAAGCTT GTCCGGGATGTGCGGACCAAGGAGCTGTTTGCCGTCAAGTTCATCGAGAGGGGGCAGAAG ATCGACGAGAATGTCCAAAGGGAGATTATGAACCACAGGTCACTGAGGCATCCGAACATT GTTAGATTCAAGGAGGTTGTGCTAACTCCCACACATTTGGCCATAGTTATGGAATATGCT GCTGGAGGTGAGCTATTCGAAAGGATTTGCAGTGCTGGGAGGTTTAGCGAGGATGAGGCA AGGTTCTTCTTCCAGCAGTTGATTTCAGGAGTTAGCTACTGTCATTCCATGCAAATATGT CATAGAGATTTGAAACTAGAAAATACTCTCTTG…
					protein	339	MERYEVIKDIGSGNFGVAKLVRDVRTKELFAVKFIERGQKIDENVQREIMNHRSLRHPNI VRFKEVVLTPTHLAIVMEYAAGGELFERICSAGRFSEDEARFFFQQLISGVSYCHSMQIC HRDLKLENTLLDGSIAPRLKICDFGYSKSSLLHSQPKSTVGTPAYIAPEVLARKEYDGKV ADVWSCGVTLYVMLVGAYPFEDPDEPRNFRKTITRILSVQYMVPDYVRVSMECRHLLSRI FVANPEQRITIPEIKNHPWFLKNLPIEMTDEYQMSVQMNDINTPSQGLEEIMAIIQEARK PGDGSKFSGQIPGLGSMELDDVDTDDIDVEDSGDFVCAL
		OsSAPK3	Os10g0564500	9	CDS	1005	ATGGAGGAGAGGTACGAGGCGTTGAAGGAGCTCGGGGCCGGCAACTTCGGGGTGGCCAGG CTGGTCAGGGACAAGAGGAGCAAGGAGCTCGTCGCCGTCAAGTACATCGAGAGGGGCAAG AAGATTGATGAAAATGTGCAGAGGGAGATCATCAATCATAGGTCGCTCCGGCATCCCAAT ATCATTCGGTTTAAGGAGGTTTGTTTGACACCCACACACCTAGCCATTGTCATGGAGTAT GCTGCTGGTGGAGAACTCTTTGAACAAATCTGCACCGCAGGGCGATTCAGCGAAGACGAG GCAAGGTACTTCTTCCAGCAGCTAATATCAGGTGTCAGCTACTGTCATTCTCTGGAAATT TGCCACCGTGATCTTAAACTTGAGAACACCCTC…
					protein	334	MEERYEALKELGAGNFGVARLVRDKRSKELVAVKYIERGKKIDENVQREIINHRSLRHPN IIRFKEVCLTPTHLAIVMEYAAGGELFEQICTAGRFSEDEARYFFQQLISGVSYCHSLEI CHRDLKLENTLLDGSPTPRVKICDFGYSKSALLHSKPKSTVGTPAYIAPEVLSRKEYDGK ATDVWSCGVTLYVMLVGSYPFEDPGDPRNFRKTISRILGVQYSIPDYVRVSSDCRRLLSQ IFVADPSKRITIPEIKKHTWFLKNLPKEISEREKADYKDTDAAPPTQAVEEIMRIIQEAK VPGDMAAADPALLAELAELKSDDEEEAADEYDTY
		OsSAPK4	Os01g0869900	9	CDS	1083	ATGGAGAAGTACGAGGCGGTGAGGGACATCGGGTCGGGGAACTTCGGGGTGGCGCGGCTG ATGCGCAACCGCGAGACCCGCGAGCTCGTCGCCGTCAAGTGCATCGAGCGCGGCCACCGG ATAGATGAGAATGTGTACAGGGAGATCATCAACCACCGCTCGCTGCGCCACCCCAACATC ATTCGCTTCAAGGAGGTGATACTGACGCCAACGCATCTTATGATTGTCATGGAGTTCGCA GCAGGCGGGGAGCTGTTCGATCGAATCTGTGATCGTGGACGGTTCAGTGAGGATGAGGCC AGGTATTTCTTTCAGCAGCTGATCTGTGGAGTGAGCTACTGCCATCACATGCAAATATGC CATAGAGATTTGAAGTTGGAGAATGTTCTCTTG…
					protein	360	MEKYEAVRDIGSGNFGVARLMRNRETRELVAVKCIERGHRIDENVYREIINHRSLRHPNI IRFKEVILTPTHLMIVMEFAAGGELFDRICDRGRFSEDEARYFFQQLICGVSYCHHMQIC HRDLKLENVLLDGSPAPRLKICDFGYSKSSVLHSRPKSAVGTPAYIAPEVLSRREYDGKL ADVWSCGVTLYVMLVGAYPFEDQDDPKNIRKTIQRIMSVQYKIPDYVHISAECKQLIARI FVNNPLRRITMKEIKSHPWFLKNLPRELTETAQAMYYRRDNSVPSFSDQTSEEIMKIVQE ARTMPKSSRTGYWSDAGSDEEEKEEEERPEENEEEEEDEYDKRVKEVHASGELRMSSLRI
		OsSAPK5	Os04g0691100	4	CDS	1113	ATGGAGAAATACGAGCCAGTTCGGGAGATCGGGGCGGGCAACTTCGGGGTAGCGAAGCTG ATGCGGAACAAGGAGACGCGGGAGCTGGTGGCGATGAAGTTCATCGAGAGAGGGAACAGG ATCGACGAGAACGTGTTCCGGGAGATCGTGAATCATCGTTCGCTGCGTCACCCGAACATA ATAAGGTTCAAGGAGGTGGTGGTGACGGGGAGGCATCTGGCGATCGTGATGGAGTACGCG GCGGGAGGGGAGCTGTTCGAGAGGATATGCGAGGCGGGGAGGTTCCACGAGGACGAGGCG CGCTACTTCTTCCAGCAGCTGGTGTGCGGGGTGAGCTACTGCCACGCCATGCAGATCTGC CACCGCGACCTCAAGCTGGAGAATACGCTGCTG…
					protein	370	MEKYEPVREIGAGNFGVAKLMRNKETRELVAMKFIERGNRIDENVFREIVNHRSLRHPNI IRFKEVVVTGRHLAIVMEYAAGGELFERICEAGRFHEDEARYFFQQLVCGVSYCHAMQIC HRDLKLENTLLDGSPAPRLKICDFGYSKSSLLHSRPKSTVGTPAYIAPEVLSRREYDGKL ADVWSCGVTLYVMLVGAYPFEDPKDPKNFRKTISRIMSVQYKIPEYVHVSQPCRHLLSRI FVANPYKRISMGEIKSHPWFLKNLPRELKEEAQAVYYNRRGADHAASSASSAAAAAAFSP QSVEDIMRIVQEAQTVPKPDKPVSGYGWGTDDDDDDQQPAEEEDEEDDYDRTVREVHASV DLDMSNLQIS
		OsSAPK6	Os02g0551100	9	CDS	1098	ATGGAGAAGTACGAGCTGCTCAAGGACATCGGGTCGGGCAACTTCGGTGTGGCGCGGCTG ATGCGGAACAGGGAGACCAAGGAGCTCGTCGCCATGAAGTACATACCGCGTGGCCTCAAG ATTGACGAGAATGTGGCGAGGGAGATCATAAACCACCGCTCGCTGCGGCACCCAAACATC ATCCGGTTCAAGGAGGTCGTGCTCACGCCTACCCACCTCGCGATCGTCATGGAGTACGCC GCCGGCGGCGAGCTGTTCGACCGGATCTGCAGCGCCGGGAGATTCAGCGAGGACGAGTCG AGGTATTTCTTCCAGCAACTAATTTGCGGCGTCAGCTACTGCCACTTCATGCAAATTTGC CACCGGGATTTGAAGCTGGAGAACACGCTGCTG…
					protein	365	MEKYELLKDIGSGNFGVARLMRNRETKELVAMKYIPRGLKIDENVAREIINHRSLRHPNI IRFKEVVLTPTHLAIVMEYAAGGELFDRICSAGRFSEDESRYFFQQLICGVSYCHFMQIC HRDLKLENTLLDGSPAPRLKICDFGYSKSSLLHSKPKSTVGTPAYIAPEVLSRREYDGKM ADVWSCGVTLYVMLVGAYPFEDPDDPKNFRKTIGRIVSIQYKIPEYVHISQDCRQLLSRI FVANPAKRITIREIRNHPWFMKNLPRELTEAAQAKYYKKDNSARTFSDQTVDEIMKIVQE AKTPPPSSTPVAGFGWTEEEEQEDGKNPDDDEGDRDEEEGEEGDSEDEYTKQVKQAHASC DLQKS
		OsSAPK7	Os04g0432000	9	CDS	1080	ATGGAGAGGTACGAGCTGCTCAAGGACATCGGCGCCGGGAACTTCGGGGTGGCGCGGCTG ATGCGGAACAAGGAGACCAAGGAGCTGGTCGCCATGAAGTACATCCCTCGGGGCCTCAAG ATTGACGAGAATGTGGCGAGGGAGATCATCAACCACCGGTCGCTGCGGCACCCCAACATC ATCCGCTTCAAGGAGGTGGTGGTCACGCCGACGCACCTGGCGATCGTGATGGAGTACGCT GCCGGCGGCGAGTTGTTCGACCGGATCTGCAACGCCGGGAGGTTCAGCGAGGACGAGGCC AGGTATTTCTTCCAGCAGCTCATCTGCGGCGTGAGCTACTGCCACTTCATGCAAATTTGC CACCGGGATTTGAAGCTGGAGAACACGCTGCTG…
					protein	359	MERYELLKDIGAGNFGVARLMRNKETKELVAMKYIPRGLKIDENVAREIINHRSLRHPNI IRFKEVVVTPTHLAIVMEYAAGGELFDRICNAGRFSEDEARYFFQQLICGVSYCHFMQIC HRDLKLENTLLDGSPAPRLKICDFGYSKSSLLHSKPKSTVGTPAYIAPEVLSRREYDGKT ADVWSCGVTLYVMLVGAYPFEDPDDPKNFRKTIGRIMSIQYKIPEYVHVSQDCRQLLSRI FVANPAKRITIREIRNHPWFLKNLPRELTEAAQAMYYKKDNSAPTYSVQSVEEIMKIVEE ARTPPRSSTPVAGFGWQEEDEQEDNSKKPEEEQEEEEDAEDEYDKQVKQVHASGEFQLS
		OsSAPK8	Os03g0764800	9	CDS	1116	ATGGCAGCGGCGGGGGCCGGGGCGGGGGCGCCGGATCGGGCGGCGCTGACGGTGGGCCCG GGGATGGACATGCCGATCATGCACGACAGCGACCGGTACGAGCTCGTGCGCGACATCGGC TCCGGCAACTTCGGCGTCGCCCGCCTCATGCGCGACCGCCGCACCATGGAGCTCGTCGCC GTCAAGTACATCGAGCGCGGCGAGAAGATAGATGATAATGTCCAGCGTGAGATTATAAAT CACCGATCGTTGAAACATCCTAACATTATTAGGTTTAAGGAGGTTATTTTAACCCCAACT CATCTTGCTATTGTCATGGAATATGCCTCTGGTGGTGAGCTTTTCGAGAGAATTTGTAAG AATGTACGGTTCAGTGAAGATGAGGCTCGCTAC…
					protein	371	MAAAGAGAGAPDRAALTVGPGMDMPIMHDSDRYELVRDIGSGNFGVARLMRDRRTMELVA VKYIERGEKIDDNVQREIINHRSLKHPNIIRFKEVILTPTHLAIVMEYASGGELFERICK NVRFSEDEARYFFQQLISGVSYCHSMQVCHRDLKLENTLLDGSPAPRLKICDFGYSKSSV LHSQPKSTVGTPAYIAPEVLLKKEYDGKTADVWSCGVTLYVMVVGAYPFEDPEEPKNFRK TIQRILNVQYSIPENVDISPECRHLISRIFVGDPSLRITIPEIRSHGWFLKNLPADLMDD DSMSSQYEEPDQPMQTMDQIMQILTEATIPPACSRINHILTDGLDLDDDMDDLDSDSDID VDSSGEIVYAM
		OsSAPK9	Os12g0586100	9	CDS	1086	ATGGAGAGGGCGGCGGCGGGGCCGCTGGGGATGGAGATGCCGATAATGCACGACGGTGAC AGGTACGAGCTGGTGAAGGAGATCGGGTCGGGGAACTTCGGCGTCGCCCGCCTCATGCGC AACCGCGCCTCCGGCGACCTCGTCGCCGTCAAGTACATCGACCGCGGCGAGAAGATTGAC GAGAACGTGCAGAGGGAGATCATCAACCACAGGTCGCTGCGCCACCCCAACATCATCCGA TTCAAGGAGGTTATTCTGACGCCGACGCATCTCGCGATCGTCATGGAGTACGCCTCCGGC GGCGAGCTCTTCGAGCGCATCTGCAGCGCCGGCCGCTTCAGCGAGGACGAGGCTCGTTTC TTCTTCCAGCAGCTGATATCTGGAGTTAGCTAC…
	SnRK3				protein	361	MERAAAGPLGMEMPIMHDGDRYELVKEIGSGNFGVARLMRNRASGDLVAVKYIDRGEKID ENVQREIINHRSLRHPNIIRFKEVILTPTHLAIVMEYASGGELFERICSAGRFSEDEARF FFQQLISGVSYCHSMQVCHRDLKLENTLLDGSTAPRLKICDFGYSKSSVLHSQPKSTVGT PAYIAPEVLLKKEYDGKIADVWSCGVTLYVMLVGAYPFEDPEDPKNFRKTIQKILGVQYS IPDYVHISPECRDLITRIFVGNPASRITMPEIKNHPWFMKNIPADLMDDGMVSNQYEEPD QPMQNMNEIMQILAEATIPAAGTSGINQFLTDSLDLDDDMEDMDSDLDLDIESSGEIVYA M
		OsSAPK10	Os03g0610900	7	CDS	1089	ATGGACCGGGCGGCGCTGACGGTGGGGCCGGGGATGGACATGCCGATAATGCACGACGGC GACCGGTACGAGCTGGTGCGGGACATCGGCTCCGGCAACTTCGGCGTCGCGCGCCTCATG CGCAGCCGCGCCGACGGCCAGCTCGTCGCCGTCAAGTACATCGAGCGCGGCGACAAGATC GACGAGAACGTGCAGCGGGAGATCATCAACCACCGCTCGCTGCGCCACCCCAACATCATC CGCTTCAAGGAGGTCATCCTCACCCCCACCCACCTCGCCATCGTCATGGAGTACGCCTCC GGCGGCGAGCTCTTCGAGCGCATCTGCAACGCCGGCAGGTTCAGCGAGGACGAGGCACGG TTCTTTTTCCAGCAACTGATTTCAGGAGTCAGC…
					protein	362	MDRAALTVGPGMDMPIMHDGDRYELVRDIGSGNFGVARLMRSRADGQLVAVKYIERGDKI DENVQREIINHRSLRHPNIIRFKEVILTPTHLAIVMEYASGGELFERICNAGRFSEDEAR FFFQQLISGVSYCHSMQVCHRDLKLENTLLDGSTAPRLKICDFGYSKSSVLHSQPKSTVG TPAYIAPEVLLKKEYDGKIADVWSCGVTLYVMLVGAYPFEDPDEPKNFRKTIQRILGVQY SIPDYVHISPECRDLIARIFVANPATRISIPEIRNHPWFLKNLPADLMDDSKMSSQYEEP EQPMQSMDEIMQILAEATIPAAGSGGINQFLNDGLDLDDDMEDLDSDPDLDVESSGEIVY AM
	SnRK3	OsCIPK1	Os01g0292200	13	CDS	1386	ATGGTGAACGGAGAGGCGGAGGCGGAGTGCACGCGGGCGTCGCTGCTGGGGAGGTATGAG ATCGGGCGCACGCTCGGGGAGGGCAACTTCGGCAAGGTCAAGTACGCGCGCCACCTCGCC ACCGGCGCCCACTTCGCCATCAAGATCCTCGACCGCAACAAGATCCTCTCCCTCCGCTTC GACGACCAGATAAGGAGGGAGATTGGGACGCTCAAGCTGCTCAAGCACCCCAACGTCGTC CGCCTGCACGAGGTGGCTGCTAGCAAAACTAAGATTTACATGGTGCTTGAATATGTCAAT GGAGGCGAGCTCTTTGACAAGATTGCCGTAAAAGGAAAACTCTCTGAACATGAAGGAAGG AGACTTTTCCAGCAGTTAATCGATGCTGTGAGC…
					protein	461	MVNGEAEAECTRASLLGRYEIGRTLGEGNFGKVKYARHLATGAHFAIKILDRNKILSLRF DDQIRREIGTLKLLKHPNVVRLHEVAASKTKIYMVLEYVNGGELFDKIAVKGKLSEHEGR RLFQQLIDAVSYCHDKGVYHRDLKPENVLVDRRGNIKISDFGLSALPQHLGNDGLLHTTC GSPNYIAPEVLQNRGYDGSLSDIWSCGVILYVMLVGYLPFDDRNLVVLYQKIFKGDTQIP KWLSPSARDLLRRILEPNPMKRINIAGIKEHEWFQKDYTPVVPYDDDDDNYLDSVLPIKE QIDEAKQEKPTHINAFQLIGMASALDLSGFFEEEDASQRKIRFTSTHSPKDLFDKIENVV TEMGFQVQRGNSKLKVMKNGRGSKNLRNPSSFL…
		OsCIPK2	Os07g0678600	2	CDS	1332	ATGGCGGAGCAGAGAGGAAATATGTTGATGAAAAAGTATGAGATGGGGAAATTACTCGGG CAAGGAACCTTTGCCAAGGTTTACCATGCCCGTAACACCGAGACTTCTGAGAGTGTTGCT ATCAAGATGATTGATAAAGAGAAGGTTTTGAAAGGCGGGCTCATGGATCAGATCAAACGT GAGATTTCTGTGATGAAGTTGGTGAGGCATCCAAACATTGTGCAGTTATATGAGGTCATG GCTACCAAGACTAAGATATATTTTGTGCTGGAGCACGTCAAAGGTGGAGAGTTGTTCAAC AAAGTTCAGAGAGGAAGACTAAAGGAAGATGCAGCAAGGAAGTACTTCCAACAACTGATT TGCGCTGTTGACTTTTGCCACAGCAGGGGTGTT…
					protein	443	MAEQRGNMLMKKYEMGKLLGQGTFAKVYHARNTETSESVAIKMIDKEKVLKGGLMDQIKR EISVMKLVRHPNIVQLYEVMATKTKIYFVLEHVKGGELFNKVQRGRLKEDAARKYFQQLI CAVDFCHSRGVYHRDLKPENLLLDENSNLKVSDFGLSALADCKRQDGLLHTTCGTPAYVA PEVINRRGYDGAKADIWSCGVILFVLLAGYLPFHDKNLMDMYKKIGKAEFKCPSWFNTDV RRLLLRILDPNPSTRISMDKIMENPWFRKGLDAKLLRYNLQPKDAIPVDMSTDFDSFNSA PTLEKKPSNLNAFDIISLSTGLDLSGMFEESDKKESKFTSTSTASTIISKIEDIAKGLRL KLTKKDGGLLKMEGSKPGRKGVMGIDAEIFEVT…
		OsCIPK3	Os07g0687000	14	CDS	1338	ATGTATAAGGCTAAAAGGACTGCTGCCCAGAAAGTAAGGCGCTGCCTTGGAAAATATGAG CTTGGACGCGCAATTGGTCAAGGAACTTTTGCAAAGGTTAGGTTTGCAAAGAACATGGAG ACCGGTGATCATGTTGCTATTAAGATCCTTGACAAAGCGAAGGTTCAGAAGCACAGATTA GTCGAACAGATTAGACGGGAAATTTGTACAATGAAGTTGATACAACACCCCAATGTTGTT CACCTGCATGAGGTGATGGGAAGTAAAACAAGGATTTTCATTGTTCTAGAATATGTGATG GGAGGAGAGCTCCATGATATTATTGCCACAAGTGGAAGGTTGAAGGAGGATGAAGCACGG AAATACTTTCAGCAACTGATCAACGCCGTAGAT…
					protein	445	MYKAKRTAAQKVRRCLGKYELGRAIGQGTFAKVRFAKNMETGDHVAIKILDKAKVQKHRL VEQIRREICTMKLIQHPNVVHLHEVMGSKTRIFIVLEYVMGGELHDIIATSGRLKEDEAR KYFQQLINAVDYCHSRGVYHRDLKLENLLLDTAGNIKVSDFGLSAISEQVKADGLLHTTC GTPNYVAPEVIEDKGYDGALADLWSCGVILFVLLAGYLPFEDENIVSLYNKISGAQFTCP SWFSAEAKRLIARILDPNPATRITTSQVLQDQWFKKGYESPVFDDKYYPYFHDVYDAFGD SEEKHVKEAMEEQPTLMNAFELISLNKGLNLDNFFESDKKYKRETRFTSQCPPKEIINRI EEAANLLGFNIQKRNYRMRMENIKEGRKGHLNI…
		OsCIPK4	Os12g0603700	1	CDS	1320	ATGGCCATGGCTGCCATGGACGCGAGGAAGAAGAAGAGCGGCGGCGGCGGCGGCGAGCCG CTTCTCGGCAAGTATGAGCTTGGGCGGATGCTTGGGCGAGGGACGTTCGCCAAGGTGTAC CTGGCGCGCGCGGTGGCCGGCGGCGAGGCGGTGGCGGTGAAGGTGATCGACAAGGCGGAG GTGATGGGCACGGCGGGCATGGCGCCGCGCGTGCTCCGGGAGGTGGCGGCGATGCGGCGG CTGCGCCACCCGCACGTGCTGCGCCTCCACGAGGTGCTCGCCACGCGCGCCAGGATCTAC CTCGTCATGGAGCTCGCCACCGGCGGCGACCTCCTGTCGAGGCTGGCGGCGCTGCCGCGG CGGCGCCTGCCCGAGAGCGCGGCGCGCCGGGTG…
					protein	439	MAMAAMDARKKKSGGGGGEPLLGKYELGRMLGRGTFAKVYLARAVAGGEAVAVKVIDKAE VMGTAGMAPRVLREVAAMRRLRHPHVLRLHEVLATRARIYLVMELATGGDLLSRLAALPR RRLPESAARRVFVQLVDALSYCHARGVAHRDVKPQNVLLDGDGNLKVSDFGLAALPGHAP RRRPPPHRVRHAGVRGARGAPPQGLRRRQGRRVVVRRHPLRPPRRPPPLRRLQHRRHVPE GAPPRVRAPAVGVPAGAPPGEPPARPEPGHPRRRRVAGGAPPVVQALAQRRLPARRPPQR RARARRGVPGGAAAAAERVRHHLHVSRARPVRAVRRTRQEPKGEAVHDDGVAGEDAGAAR PRRREARVRGGGGEERGGVLAAGGGAAVVGDRR…
		OsCIPK5	Os01g0206700	1	CDS	1386	ATGGAGAAGAAGGCGTCCATCCTCATGAACCGGTATGAGCTCGGCCGCATGCTCGGGCAA GGCACCTTCGCCAAGGTGTACCATGCACGGAACCTTGCATCCAACCAGAGCGTCGCCATC AAGGTCATTGACAAGGAAAAGGTATTGCGTGTCGGCATGATTGACCAGATCAAGCGAGAG ATCTCCATCATGCGCCTCGTTCGCCACCCCAACATCGTCCAGCTGCACGAGGTCATGGCC AGCAAGAGCAAGATATACTTTGCAATGGAGTATGTCCGGGGTGGTGAGCTCTTCAGCAGG GTAGCCAGGGGGCGACTCAAGGAGGATGCTGCGAGGAAGTACTTCCAGCAGTTGATAGGG GCTGTGGACTTCTGTCACAGCCGCGGTGTCTAC…
					protein	461	MEKKASILMNRYELGRMLGQGTFAKVYHARNLASNQSVAIKVIDKEKVLRVGMIDQIKRE ISIMRLVRHPNIVQLHEVMASKSKIYFAMEYVRGGELFSRVARGRLKEDAARKYFQQLIG AVDFCHSRGVYHRDLKPENLLVDENGNLKVSDFGLSAFKECQKQDGLLHTTCGTPAYVAP EIINKRGYDGAKADIWSCGVILFVLLAGYLPFHDSNLMEMYRKISKGDVKFPQWFTTDVR RLLSRLLDPNPNIRITVEKLVEHPWFKKGYKPAVMLSQPNESNNLKDVHTAFSADHKDNE GKAKEPASSLKPVSLNAFDIISLSKGFDLSGLFENDKEQKADSRFMTQKPASAIVSKLEQ IAETESFKVKKQDGLVKLQGSKEGRKGQLAIDA…
		OsCIPK6	Os08g0441100	1	CDS	915	AAGCCGGAGAACCTGCTGCTCGACGAGGCCGGGAACCTCAAGGTGGTCGACTTCGGCCTC AGCGCGCTCGCCGACCACGCCCGCGCCGACGGCCTCCTCCACACGCTCTGCGGCACGCCG GGGTACGCCGCGCCCGAGGTGCTCCGCGACAAGGGCTACGACGGCGCCAAGGCCGACCTC TGGTCCTGCGGCGTCATCCTCTACGTGCTCCTCGCCGGGTCCCTCCCGTTCCCCGACGAC AACATCGTCACCCTGTACCGGAAGGCCCAGCGCGGCGACTACCGGTGCCCGGCGTGGCTG TCCACCGACGCGCGCCGCCTCATCCCCAGGCTGCTCGACCCCAACCCGACCACCCGCATC AGCGTCGCGCAGCTCGTCGAGACGCCGTGGTTC…
					protein	304	KPENLLLDEAGNLKVVDFGLSALADHARADGLLHTLCGTPGYAAPEVLRDKGYDGAKADL WSCGVILYVLLAGSLPFPDDNIVTLYRKAQRGDYRCPAWLSTDARRLIPRLLDPNPTTRI SVAQLVETPWFKKTSISRPVSIELPPAFADPAPAKEEAEKDEPETLNAFHLISLSEGFDL SPLFEGDSAKGRRDGGMLFATREPASGVISRLEGVAARGGGRMRVTKSGARGVRLEGAER GGAKGRLAVAADIFSVAPSVLVVDVKKDGGDTLEYRSFCSEELRPALQDIVWGAAADPTP TAAV
		OsCIPK7	Os03g0634400	1	CDS	1344	ATGGCCGCCACCAAGAGCAAGGCGGCCAAGAAGGGCGCTCCGCTCCTCGGCAAGTACGAG CTCGGCCGCCTCCTCGGCCGCGGCACCTTCGCCAAGGTCTACCACGCCCGCTCCCTCGCC CCCGGCGCCGACCCCGTCGCCGTCAAGGTGCTCGACAAGCCCGACCTCGCCGCCGCCGGC GCCGGCATGGCCACCCGCGTCCTCCGCGAGGTCGCCGCCATGCGCCGCCTCCGCCACCCC AACGTCCTCCGCCTCCACGAGGTGCTCGCCACGCGCTCCAAGGTGTACCTCGTCATGGAG CTCGCCCCCGGCGGCGACCTCCTCTCCAGGCTCGCCTCGCTGCCGTCGCGCCGCCTCCCC GAGCACGCCGCGCAGCGGGTGTTCCTCCAGCTG…
					protein	447	MAATKSKAAKKGAPLLGKYELGRLLGRGTFAKVYHARSLAPGADPVAVKVLDKPDLAAAG AGMATRVLREVAAMRRLRHPNVLRLHEVLATRSKVYLVMELAPGGDLLSRLASLPSRRLP EHAAQRVFLQLVSALIYCHARGVSHRDVKPQNVLLDAHGNLKVSDFGLAALPDSLRDDGR LHTACGTPAFAAPEVLRRKAYDGAKADAWSCGVILFVLLAGHLPFDDSNIADMCRKAHRR EYALPRWVSQPARRLVSRLLDPNPATRLAVAELATHPWFKRSLSLDSQLGSLLGGQPERE LAFQAPPPLNAFDIISMSPGLDLSGLFGESKRRREKRFVTTASPERTVERLGQAGAKLGY FMVGKKGVERLPLGGLSGLVAMSMEMSEVSPSM…
		OsCIPK8	Os01g0536000	15	CDS	1341	ATGGTGGGCGGAGGGGCGCTGCGGCGGGTGGGGAAGTACGAGGTGGGGCGGACGATCGGG GAGGGGACGTTCGCCAAGGTGAAGTTCGCGCAGAACACGGAGAGCGGGGAGAGCGTCGCC ATGAAGGTGGTCGACCGCTCCTCCATCCTCAAGCACAAGATGGCGGATCAGATTAAGAGA GAGATATCTATAATGAAGCTTGTGAGGCATCCGAATGTGGTTAGACTACACGAAGTCTTG GCAAGCCGGAAGAAGATATTTATAATCTTGGAGTTCATCACTGGCGGTGAACTATTTGAT AAAATAATTCGTCATGGAAGACTCAATGAAGCTGATGCACGCAGATACTTTCAGCAGCTC ATTGATGGTGTTGATTTTTGTCACAGCAAAGGT…
					protein	446	MVGGGALRRVGKYEVGRTIGEGTFAKVKFAQNTESGESVAMKVVDRSSILKHKMADQIKR EISIMKLVRHPNVVRLHEVLASRKKIFIILEFITGGELFDKIIRHGRLNEADARRYFQQL IDGVDFCHSKGVYHRDLKPENLLLDSQGNLKISDFGLSAWPAQGGALLRTTCGTPNYVAP EVLSHKGYDGALADTWSCGVILYVLLAGYLPFDEVDLTTLYGKIESAEYSFPAWFPNGAK SLIHRILDPNPDKRIRIEEIRNDEWFKKNYEPTREIESEEVNLDDVNAAFDDPEEDADHT LDDEAGPLTLNAFDLIILSQGLNLAALFDRRQDYDKLQNRFLSRKPAKVIMSSMEVVAQS MGYKTHIRNYKMRVEGLNANKTSHLAVMLEIFE…
		OsCIPK9	Os03g0126800	12	CDS	1437	ATGGCGGAGGCGGAGGCGGAGGCGGCGGGGGCGGGGGCGGGGGCGGGGCCGGCGAGGAGG ACGACGAGGGTGGGGCGCTACGAGCTCGGCAAGACGATCGGGGAGGGGAGCTTCGCCAAG GTCAAGGTCGCCCGCGACACGCGCACCGGCGACACCCTCGCCATCAAGGTGCTCGACCGC AACCATGTGCTTCGCCACAAGATGGTCGAGCAGATCAAACGGGAGATTTCCACAATGAAG CTAATAAAACATCCAAATGTGGTCCAGTTGCATGAGGTCATGGCTAGCAAATCAAAGATA TACATGGTTCTTGAATATGTTGATGGAGGCGAGCTTTTTGATAAGATTGTCAATTCTGGG AGACTAGGAGAAGATGAAGCAAGAAGATACTTC…
					protein	478	MAEAEAEAAGAGAGAGPARRTTRVGRYELGKTIGEGSFAKVKVARDTRTGDTLAIKVLDR NHVLRHKMVEQIKREISTMKLIKHPNVVQLHEVMASKSKIYMVLEYVDGGELFDKIVNSG RLGEDEARRYFHQLINAVDYCHSRGVYHRDLKPENLLLDSHGALKVSDFGLSAFAPQTKE DGLLHTACGTPNYVAPEVLADKGYDGMAADVWSCGIILFVLMAGYLPFDDPNLMTLYKLI CKAKVSCPHWFSSGAKKFIKRILDPNPCTRITIAQILEDDWFKKDYKPPLFEQGEDVSLD DVDAAFDCSEENLVAEKREKPESMNAFALISRSQGFNLGNLFEKEMMGMVKRETSFTSQC TPQEIMSKIEEACGPLGFNVRKQNYKMKLKGDK…
		OsCIPK10	Os03g0339900	2	CDS	1356	ATGGTAGAACAAAAGGGGAATATTTTGATGAAGAGATATGAGATAGGAAAATTACTTGGG CAAGGAAGTTTCGCTAAAGTTTACCATGGCCGTAATATTAAGAATTCACAAAGTGTTGCA ATCAAGGTGATTGACAAAGAAAAGATATTGAAATGTGAGCTTATGGATCAAATAAGAAGA GAGATTTCAGTGATGAACCTAGTAAGACATCCGTGCATTGTTCAATTGTATGAGGTGATG GCTACCAAAACTAAGATATATTTTATCCTAGAGTATGTGAAAGGGGGAGAGTTATTCAAC AAGGTTCGACGTGGAAGACTAAAGGAAGAAGTTGCACGGAAGTACTTTCAGCAGTTAATT AGTGCTATTGACTTTTGTCATAGCAGAGGGGTT…
					protein	451	MVEQKGNILMKRYEIGKLLGQGSFAKVYHGRNIKNSQSVAIKVIDKEKILKCELMDQIRR EISVMNLVRHPCIVQLYEVMATKTKIYFILEYVKGGELFNKVRRGRLKEEVARKYFQQLI SAIDFCHSRGVYHRDLKPENLLLDENRNLKISDFGLSALAECKRQDGLLHTTCGTPAYVA PEVINRKGYDGAKADVWACGVILYVLLAGYLPFQDKNVINMYKKICKAEFKWPSWFSSDI RKLLRRILDPNPATRISVSEIMEDPWFRVGLNSDLLNKTIPTDKVDKVVHVDMDSTFGNL SNNINEGKQEAENLTSLNAFDIISLSSGFDLSAMFEDENSKEESKFTSTNTATTITKKLE DVAKNLRLKFLKKNGGLLKMEGSKPGRKGVMSI…
		OsCIPK11	Os01g0824600	3	CDS	1389	AAGATGATCAACAAGGATAAGGTCATGAAAGTTGGGCTAATGGAGCAAATAAAGAGGGAG ATTTCAATTATGAGATTGGTGAAACATCCAAATGTTCTTCAGTTATTTGAGGTTATGGCT AGCAAGAGCAAGATTTATTTTGTTCTGGAGTATGCTAAAGGTGGTGAGCTTTTCAACAAA ATTGCTAAGGAGGGAAAGCTCAGTGAGGATTCTGCGAGGAGATATTTCCACCAATTGATC AATGCAGTTGACTATTGCCATAGTCGAGGTGTTTATCATCGTGACTTAAAGCCTGAAAAT CTGCTCCTGGATGAGAATGAAAACCTTAAAGTCTCAGATTTTGGTTTAAGTGCCCTGGCT GAGTCCAAGAGGCAAGATGGTCTCCTGCATACT…
					protein	462	MMDGRSILMGRYEVGKQLGQGTFAKVYYARNLTTGQAVAIKMINKDKVMKVGLMEQIKRE ISIMRLVKHPNVLQLFEVMASKSKIYFVLEYAKGGELFNKIAKEGKLSEDSARRYFHQLI NAVDYCHSRGVYHRDLKPENLLLDENENLKVSDFGLSALAESKRQDGLLHTTCGTPAYVA PEVLSRKGYDGAKADVWSCGVILFVLVAGYLPFHDPNLIEMYRKICRADFRCPRYFSAEL KDLIHKILDSDPSTRISIPRIKRSTWYRKPVEINAKNSEAATTNSISSGVATTSGSAECS TSEENQGSLSLPNLNAFDIISLSTGFNLSGFFEDTHGHQEERFTTRQPVTTVLGKLKELA KRLKLKVKKKDNGVLRLAAPKEGKKGFLELDAE…
		OsCIPK12	Os01g0759400	2	CDS	1623	ATGCTGATGGCGACCGTCTCGCCGGCGCGGAGGGAGCCGACGCCGCAGGCGGTGCGGGCG TCCCCGATGCCATCGGCGGCGGCGGCGTTGGTGAGGAGAGGCGGTGGTGGTAGCGGGGGG ACGGTGCTGGGGAAGTACGAGCTGGGGCGCGTCCTGGGACAGGGCTCGTTCGCGAAGGTG TACCAGGCGAGGCACCTGGAGACCGACGAGTGCGTGGCAATCAAGGTGCTCGACAAGGAG AAGGCCGTGAAGGGCGGGATGGTCCACCTCGTCAAGCGCGAGATCAACGTGCTCCGCCGG GTGCGCCACCCGAACATCGTGCAGCTGTTCGAGGTAATGGCCAGCAAGACCAAGATCTAC TTCGTCATGGAGTATGTCCGCGGCGGCGAGCTC…
					protein	540	MLMATVSPARREPTPQAVRASPMPSAAAALVRRGGGGSGGTVLGKYELGRVLGQGSFAKV YQARHLETDECVAIKVLDKEKAVKGGMVHLVKREINVLRRVRHPNIVQLFEVMASKTKIY FVMEYVRGGELFSRVSKGRLREDTARRYFQQLVSAVDFCHARGVFHRDLKPENLLVDENG DLKVSDFGLAAGPDQFDPDGLLHTFCGTPAYVAPEVLRRRGYDGAKADIWSCGVILFALM AGYLPFHDHNIMVLYRKIYNGEFRCPRWFSKDFTRLITRLLDANPKTRITVPEIIESDWF KKGYKPVKFYIEDDKLYNLSDDVLNLEPADPVPPPLGLAPPVPPPPQGDDPDGSGSESDS SVVSCPATLSTGESQRVRGSLPRPASLNAFDII…
		OsCIPK13	Os01g0206300	1	CDS	1536	ATGGCGCGGATGGGGATCAGCAAGGGAGGCAGCGGCAAGGAGGCGAAGAAGCCGCCGCTG CTGCTGGGGCGATTCGAGGTCGGGAAGCTGCTGGGGCAGGGCAACTTCGCCAAGGTGTAC CACGCGCGCAACGTGGCCACCGGCGAGGAGGTGGCGATCAAGGTGATGGAGAAGGAGAAG ATCTTCAAGTCGGGGCTCACGGCGCACATCAAGCGGGAGATCGCCGTGCTCCGGCGCGTC CGCCACCCGCACATCGTGCAGCTGTACGAGGTGATGGCCACCAAGCTCCGGATCTACTTC GTCATGGAGTACGTCCGCGGCGGCGAGCTGTTCGCGCGCGTGGCGCGGGGGCGGCTGCCC GAGGCCGACGCGCGGCGCTACTTCCAGCAGCTG…
					protein	511	MARMGISKGGSGKEAKKPPLLLGRFEVGKLLGQGNFAKVYHARNVATGEEVAIKVMEKEK IFKSGLTAHIKREIAVLRRVRHPHIVQLYEVMATKLRIYFVMEYVRGGELFARVARGRLP EADARRYFQQLVSAVAFCHARGVFHRDIKPENLLVDDAGDLKVSDFGLSAVADGMRRDGL FHTFCGTPAYVAPEVLSRRGYDAAGADLWSCGVVLFVLMAGYLPFQDRNLAGMYRKIHKG DFRCPKWFSPELIRLLRGVLVTNPQRRATAEGIMENEWFKIGFRRFSFRVEDDRTFTCFE LDDDAAVDAPTSPPDTPRTVDSGDVGAAPTRPRKAGSLTSCDSAPSLLEGRFGLGGSSRR RSSLNAFDIISFSPGFDLSGLFDQDDGGGAGAG…
		OsCIPK14	Os12g0113500	2	CDS	1320	ATGGAGAGTAGAGGGAAGATACTAATGGAGAGGTATGAGTTGGGCAGATTGTTGGGGAAA GGAACATTTGGCAAGGTGCACTATGCAAGGAATCTGGAGTCAAACCAGAGTGTGGCCATA AAGATGATGGACAAACAGCAGGTGTTGAAGGTCGGGCTTTCGGAGCAGATCAGACGTGAG ATCACAACCATGCGGTTGGTGGCTCATAAGAACATTGTTCAGCTTCATGAGGTCATGGCA ACACGGAACAAGATCTACTTTGTGATGGAGTATGTGAAAGGTGGTGAGCTATTTGAAAAG GTTGCAAAGCGTGGAAAGCTTACAGAGGTTGTTGCACATAAGTACTTCCAGCAACTCATT AGTGCAGTGGATTACTGCCACAGTCGAGGTGTG…
					protein	439	MESRGKILMERYELGRLLGKGTFGKVHYARNLESNQSVAIKMMDKQQVLKVGLSEQIRRE ITTMRLVAHKNIVQLHEVMATRNKIYFVMEYVKGGELFEKVAKRGKLTEVVAHKYFQQLI SAVDYCHSRGVYHRDLKPENLLLDENENLKVSDFGLSALSESKRQDGLLHTTCGTPAYVA PEVISKIGYDGAKSDIWSCGVILFVLVAGYLPFQGPNLMEMYRKIQHGEFRCPGWFSRKL QKLLYKIMDPNPSTRISIQKIKESTWFRKGPEENRILKERTLNENTTKNVALVLGVRRKK NAHEDVKPMSVTNLNAFEIISFSKGFDLSGMFIVKEWRNEARFTSDKSASTIISKLEDVA KALNLRVRKKDNGVVKMQGRKEGRNGVLQFDIE…
		OsCIPK15	Os11g0113700	2	CDS	1305	ATGGAGAGTAGAGGGAAGATTCTAATGGAGAGGTATGAGTTGGGGAGATTGTTGGGGAAA GGAACATTTGGCAAGGTGCACTATGCAAGGAATCTGGAGTCAAACCAGAGTGTGGCCATA AAGATGATGGACAAACAGCAGATATTGAAGGTCGGGCTTTCGGAGCAGATCAGACGTGAG ATCACAACCATGCGGTTGGTGGCTCATAAGAACATTGTTCAGCTTCATGAGGTCATGGCA ACACGGAACAAGATCTACTTTGTGATGGAGTATGTGAAAGGTGGTGAGCTATTTGAAAAG GTTGCAAAGCGTGGAAAGCTTACAGAGGTTGTTGCACATAAGTATTTCCAGCAACTCATT AGTGCAGTGGATTACTGCCACAGTCGAGGTGTG…
					protein	434	MESRGKILMERYELGRLLGKGTFGKVHYARNLESNQSVAIKMMDKQQILKVGLSEQIRRE ITTMRLVAHKNIVQLHEVMATRNKIYFVMEYVKGGELFEKVAKRGKLTEVVAHKYFQQLI SAVDYCHSRGVYHRDLKPENLLLDENENLKVSDFGLSALSESKRQDGLLHTTCGTPAYVA PEVISKIGYDGAKSDIWSCGVILFVLVAGYLPFQGPNLMEMYRKIQHGEFRCPGWFSRKL QKLLYKIMDPNPSTRISIQKIKESTWFRKGPEENRILKERTLNENTTKNVAPVLGVRRKK NAHEDVKPMSVTNLNAFEIISFSKGFDLSGMFIVKEWRNEARFTSDKSASTIISKLEDVA KALNLRVRKKDNGVVKMQGRKEGRNGVLQFDIE…
		OsCIPK16	Os09g0418000	1	CDS	1371	ATGGCGAGGAGAGCGCGGGAAGAGGAAGCGGATCAGGTGGAGAGGAAGCTGGTGCTGGGG CGGTACGAGCTCGGGAGGCTGCTGGGGCAGGGCACGTTCGCCAAGGTGTACTACGGCCGT GACCTCCGGTCCGGTGAGAGCGTGGCGATCAAGGTGATCGACAAGGCGCGGCTCCGTCGC ACGGAAGGGATGGTGGAGCAGCTGCGGCGTGAGATCTCCATCATGCGGATGGTGCGCCAC CCCAACGTGGTGGGGATCCGCGAGGTGCTCGCCAGCCGCGCCCGCGTGTTCGTCGTCATG GAGTACGCCCGCGGCGGGGAGCTGTTCGCCAAGGTGGCGCGCGGGCGGCTCACCGAGGAG CACGCGAGGAGGTACTTCCAGCAGCTCGTCGCC…
					protein	456	MARRAREEEADQVERKLVLGRYELGRLLGQGTFAKVYYGRDLRSGESVAIKVIDKARLRR TEGMVEQLRREISIMRMVRHPNVVGIREVLASRARVFVVMEYARGGELFAKVARGRLTEE HARRYFQQLVAAVGFCHGRGVAHRDLKPENLLLDEEGRLKVTDFGLAALPEQLRQDGLLH TQCGTPAYVAPEVLRKRGYDGARADLWSCGVVLYVLLCGFLPFQHENYAKMYQKIFKAEY QVPPWVSGDARRLIVRLLVVDPAKRISIPEIMRTPWFKKGFVPPVPTSPVSPKKWEEDDV LLDGGDSGAMSPRTCNAFQLISSMSSGFDLSGMFESEQKAATVFTSRAPAATVIQKLEAV GRSLGYSATRGKGWKLRLEATADGANGRLAVTV…
		OsCIPK17	Os05g0136200	12	CDS	1365	ATGGTGAAGGGAGGGAGGGAGGCGCTGCTGGGCGGGTACGAGATGGGGAGGACGCTCGGG GAGGGCAACTTCGGCAAGGTGAAGTACGCGCGCCACCTCGCCACCGGCGGCCACTTCGCC GTCAAGATCCTCGACCGCGGCCGCGTCGTCTCCCTCCGCGCCGGCGACCAGATTCGCCGC GAGATCGCCACGCTCAAGCTGCTCAGGCACCCCCACGTCGTCCGCCTCCACGAGGTTGCT GCTAGCAAAACTAAGATTTACATGGTGCTTGAGTTTGTCAATGGAGGTGAACTGTTTGAG AGAATTGCAGTAAAGGGAAAACTATCAGAGAAAGAAGGAAGGAGGCTTTTTCAGCAGTTA ATTGATGGTGTTAGCTATTGCCATGATAGGGGA…
					protein	454	MVKGGREALLGGYEMGRTLGEGNFGKVKYARHLATGGHFAVKILDRGRVVSLRAGDQIRR EIATLKLLRHPHVVRLHEVAASKTKIYMVLEFVNGGELFERIAVKGKLSEKEGRRLFQQL IDGVSYCHDRGVYHRDLKPENVLVDQKGNIKISDFGLSALPQHLGNDGLLHTTCGSPNYI APEVLQNKGYDGSLSDIWSCGVILYVMLIGYLPFDDRNIVVLYQKIFKGDTQIPKWLSHS AQNLLRRILEPNPMKRIDMAGIKSHEWFQKDYIPVLPYDDDDEDVQFGARLPAKEQINDE PGDKNSHQINAFQLIGMASSLDLSGFFEDEEVSQRRIRFTSTHPPKDAFDKIESSATELG FQVQRGHSKLKLMRNCKGSKNPESFMVSAEVFE…
		OsCIPK18	Os05g0332300	2	CDS	1374	ATGATGGAACTTGAGAAGAATGGAAACATTCTACTGCGAAGGTATGAGATTGGAAAATTA TTGGGGCAAGGAACTTTTGCCAAGGTTTATCATGGTAGGAACATCGTGACTTCACAAAGT GTGGCTATCAAGGTGATCGACAAGGACAAAATTTTTAAGGTTGGCCTAATGGATCAGATT AAACGAGAGATATCTGTGATGAAATTAGTGAGGCACCCCAACATTGTACAGCTGTATGAG GTCATGGCTACCAAATCGAAGATATACTTTGTGCTAGAATATGTCAAGGGCGGTGAGTTG TTTAACAAAGTAGCTAAAGGTAGGTTGAAAGAAGATGCTGCAAGGAAATACTTCCAGCAA TTAGTAAGTGCTGTTGATTTCTGCCACAGTAGA…
					protein	457	MMELEKNGNILLRRYEIGKLLGQGTFAKVYHGRNIVTSQSVAIKVIDKDKIFKVGLMDQI KREISVMKLVRHPNIVQLYEVMATKSKIYFVLEYVKGGELFNKVAKGRLKEDAARKYFQQ LVSAVDFCHSRGVYHRDLKPENLLVDENGNLKITDFGLSALAESRRQDGLLHTTCGTPAY VAPEVISRKGYDGVKVDTWSCGVILFVLMAGYLPFQDSNLMEMYRKIGKAEFKCPAWFSS DVRKLVSRILDPNPRSRMPITKIMETYWFKKGLDSKLILKNVETNEPVTALADVNVVFSS MGSSSSKKTEEKQDAGKLTNLNAFDIISLSEGFDLSGLFEETDKKKEARFTSSQSASAII SKLEDVASCSKLTVKKKEGGVLKMEGASEGRKG…
		OsCIPK19	Os05g0514200	1	CDS	1527	ATGGCCGCGACCCCGCCGTCGTCGCAGCACCGGCGGCCGCTGTCCTCCTCCGCCTCCGCC GCCTCCCTCGCTGGCAAGCCGCGGGGGGGCGGGCTCCTGCTCGGGCGGTACGAGCTCGGC CGCCTCCTCGGCCACGGCACCTTCGCCAAGGTGTACCAGGCGCGGAGCGCGGATTCCGGG GAGCCGGTCGCGATCAAGGTGCTCGACAAGGAGAAGGCGATGCGGCACGGCCTCGTCCCG CACATCAAGCGGGAGATCGCCATCCTCCGCCGCGTCCGCCACCCCAACATCGTGAGGCTG TTCGAGGTGATGGCCACCAAGTCCAAGATCTACTTCGTGATGGAGCTCGTCCGCGGCGGG GAGCTGTTCGGCCGCGTCGCCAAGGGGCGGCTC…
					protein	508	MAATPPSSQHRRPLSSSASAASLAGKPRGGGLLLGRYELGRLLGHGTFAKVYQARSADSG EPVAIKVLDKEKAMRHGLVPHIKREIAILRRVRHPNIVRLFEVMATKSKIYFVMELVRGG ELFGRVAKGRLKEDTARRYFQQLVSAVGFCHARGVFHRDLKPENLLVDEHGDLKVSDFGL SAVADQFHPDGLLHTFCGTPSYVAPEVLARRGYDGAKADIWSCGIILFVLMAGYLPFHDQ NLMAMYRKIYRGEFRCPRWFSKDLSSLLNRILDTNPETRITVKEVMESRWFQKGFRPVRF YVEDDQVHSLADGDNDMPELEPSEPPPPPPFPPPPPQQDDDGEESGWESDSSVASCPATL SSEERRQRPLGSLTRPASLNAFDIISFSKGFDL…
		OsCIPK20	Os05g0208100	1	CDS	1401	ATGCCGGAGAAGGGCACCGTGGTGATGAGCCGGTACGAGCTCGGCCGCTCGCTGGGGCAC GGCACGTTCTCCAAGGTGTACCAGGCCAGGAGCCTCGTGTCCGGCGAGACCGTCGCCGTG AAGGTGATCGACAAGGAGAAGGCGCTGCGCGCCGGCGCCGGCATGGTCGACCAGATCGAG CGCGAGGTCGCCGTCATGCGGCTCGTCGGCCGCCACCCCAACGTGGTCCGCCTCCACGAG GTGATGGCCAGCAGGAGCAAGATCTACTTCGTCATGGAGCTCGTCCGCGGCGGCGAGCTC CTCGCCAGGCTGGTCGCCGGCGGCGGCCGCCTCGGGGAGGACGCGGCGAGGAGGTACTTC CACCAGCTCGTCGCCGCCGTCGACTTCTGCCAC…
					protein	466	MPEKGTVVMSRYELGRSLGHGTFSKVYQARSLVSGETVAVKVIDKEKALRAGAGMVDQIE REVAVMRLVGRHPNVVRLHEVMASRSKIYFVMELVRGGELLARLVAGGGRLGEDAARRYF HQLVAAVDFCHSRGVYHRDLKPENLLVDDDGSGGGGNLKVTDFGLSALSASRRHDGLLHT TCGTPSYVAPEIIGDKGYDGATADVWSCGVILFLLLAGYLPFFDSNLMEMYKKITNGEFK VPDWFTPDARSLISRLLDPNPTTRITIDELVKHPWFKKGHTKRPASSNTMKLNEEEKPAN AAMNMKPASLNAFDIISLSQGFDLSGMFCCHGHSSRTQDQLFVTGKPATAIVSRLEEIAE TEHFTVKKKQKKRQEEDGMAVKLQGWKEGRKGQ…
		OsCIPK21-1	Os07g0637000	13	CDS	1335	ATGCGGATGGGGAAGTACGAGATGGGGCGGGCGCTGGGAGAGGGGCACTTCGGCAAGGTG AAGCTGGCGCGCCACGCCGACACCGGCGCCGCCTTCGCCATCAAGATCCTCGACCGCCAA CGCATCCTCGCCATGAAGATCGACGAACAGATAAAGAGGGAGATCGCCACGTTGAAGCTG CTCAAGCACCCCAATGTCGTCCGCCTCCACGAGGTTTCAGCTAGCAAAACCAAGATATAC ATGGTTCTTGAATATGTAAATGGAGGAGAGCTATTCGACAAAATTGCATTAAAGGGTAAG TTGTCAGAGAAGGAAGGAAGAAAACTCTTCCAGCAGCTGATGGATGCTGTAAGCTATTGC CATGAGAAGGGAGTTTATCATAGGGACCTTAAG…
					protein	444	MRMGKYEMGRALGEGHFGKVKLARHADTGAAFAIKILDRQRILAMKIDEQIKREIATLKL LKHPNVVRLHEVSASKTKIYMVLEYVNGGELFDKIALKGKLSEKEGRKLFQQLMDAVSYC HEKGVYHRDLKPENVLVDAKGNIKVSDFGLSALPQNQRKDGLLHTTCGSPNYIAPEVLLN RGYDGSLSDIWSCGVILYVMLTGNLPFDDQNTVVLYQKILKGDARIPKWLSPGAQDILRK ILDPNPITRLDITGIRAHEWFRQDYTPAMPFDDDDDNNISDGNLHMTENQDIETSPAISQ INAFQLIGMSSCLDLSGFFEKEDVSERKIRFVSNYSPTSLFEKIESTVTEKGFQVQKNSG KLKVIQVCKEPANPRGHGNLLISAEVFEINESL…
		OsCIPK21-2	Os02g0178000	14	CDS	1311	ATGGGGTTTGTGGAGAGCATTGGGAGGTACAGGGTTGGCCGGACCATCGGCGCCGGCACG TTCGCCAAGGTCAGGCTCGCCGTCGACGCCGACACCGGCGCCACCGTCGCCGTCAAGGTC ATCGACAAGAGGATGGTGATCCGCAACAACCTCATGTACCAGGTCAAAAGAGAGATCACG GCCATGAAGCTCCTCAACCACCCCAACATTGTCAAGATATATGAGGTGATCGCGACGAAG ACGAAGATATGCCTGGTAATGGAGTATGTCTCAGGAGGGCAGCTATCTGACAAGCTAAGT TACCTCAAGAGGTTGGATGAGAAGGAAGCGAAGAAGTATTTCTACCAATTGATTGATGCT GTAGACTACTGCCATAGGAGAGGTGTCTACCAC…
					protein	436	MGFVESIGRYRVGRTIGAGTFAKVRLAVDADTGATVAVKVIDKRMVIRNNLMYQVKREIT AMKLLNHPNIVKIYEVIATKTKICLVMEYVSGGQLSDKLSYLKRLDEKEAKKYFYQLIDA VDYCHRRGVYHRDLKPENLLVDNQGNLKVSDFGLSVLKKPGQFLSTSCGSPCYVAPEVIQ HKSYDGAAADVWSCGVILFELLAGYLPFQDCSLTNLYRRISRAQFVFPQWLSVPQKKIII RILDPSPITRAKISDIFDDKWLQDHCNPSARIENDDDCDVIEEASTDSDSSHNTEVKETE EMTAETDRFINAFQLIARCSDLDLSGLFQEQKTKLASPHPVQETFDKIKVAAKDVSMAVK RMNSSLVEIQDSKLLPRSNLDLTLSAEVIKVTP…
		OsCIPK22	Os05g0334750	1	CDS	1356	ATGCCACCGGCCGGCGACGACGAGTCGCCGGCGGCCACCGGCGACGGCTACTCGAAGAAG GTCCTGCAGGGCCGGTACGAGCTCGGCCGCGTGCTCGGCCAGGGCGCCTCCTCCAAGGTG TACCGCGCGCGCGACGCCCGCACGGGCGCCCACGTCGCCGTCAAGGCCATCCGCAAGCAG CAGCAGCCGCACCACCACCCGTCGTGCCGCTCGCCCGAGGCGGCCGCCGCGGCGCGGAGG TGCGTGGAGGTGGAGCGGGAGGTCGCCGCGCTCCGCCGCGTGCGCGGCCACCCGCACGTG GTGGCGCTCCTCGACGTGCTCGCCACCCGCTCCACCGTCTACCTCGTCCTCGAGCTCGCC AGCGGCGGCAGCGTCCTGTCCGCGCTCGACAGC…
					protein	451	MPPAGDDESPAATGDGYSKKVLQGRYELGRVLGQGASSKVYRARDARTGAHVAVKAIRKQ QQPHHHPSCRSPEAAAAARRCVEVEREVAALRRVRGHPHVVALLDVLATRSTVYLVLELA SGGSVLSALDSRGGGHYDEPAARRLFAQLASAVAHAHSLGVFHRDIKPENLLLDERGDLR LTDFGLSAFADADQHLGATDGLAATHCGSPAYVAPEILLKRRYDASKADVWSCGVVLFVL TAGYLPFNDGNLMAMYRKICAAKFRCPKWCSQELRSLIGRMLDPEPDTRIKIGEIFDHPW LQQDGSSSSFGMIQAASSHSKPEVEKWEAELEQAMELNAFDIIGFASGCDLSGLIGPLPD RVRFVLPGGDSKSVLDKVEKLGREEGLVVRRKE…
		OsCIPK23	Os07g0150700	14	CDS	1353	ATGAGCGTGTCGGGCGGGAGGACGCGGGTGGGGAGGTACGAGCTCGGGAGGACGCTCGGC GAGGGCACCTTCGCCAAGGTCAAGTTCGCCCGCAACGCGGACTCCGGCGAGAATGTCGCC ATCAAGATCCTCGACAAGGACAAGGTCCTCAAGCACAAGATGATCGCCCAGATAAAGCGC GAGATCTCCACCATGAAGCTCATCAGGCACCCCAACGTCATCCGGATGCATGAGGTGATG GCCAGCAAGACCAAAATATACATAGTGATGGAGCTTGTCACCGGTGGTGAACTTTTCGAC AAGATTGCTTCGCGTGGGAGGCTGAAAGAGGATGATGCAAGGAAGTATTTTCAGCAGCTG ATCAACGCTGTCGATTACTGTCATAGCAGAGGA…
					protein	450	MSVSGGRTRVGRYELGRTLGEGTFAKVKFARNADSGENVAIKILDKDKVLKHKMIAQIKR EISTMKLIRHPNVIRMHEVMASKTKIYIVMELVTGGELFDKIASRGRLKEDDARKYFQQL INAVDYCHSRGVYHRDLKPENLLLDASGTLKVSDFGLSALSQQVREDGLLHTTCGTPNYV APEVINNKGYDGAKADLWSCGVILFVLMAGYLPFEDSNLMSLYKKIFKADFSCPSWFSTS AKKLIKKILDPNPSTRITIAELINNEWFKKGYQPPRFETADVNLDDINSIFNESGDQTQL VVERREERPSVMNAFELISTSQGLNLGTLFEKQSQGSVKRETRFASRLPANEILSKIEAA AGPMGFNVQKRNYKLKLQGENPGRKGQLAIATE…
		OsCIPK24	Os06g0606000	14	CDS	1362	ATGGGAGGGGAGGAGGGAATGGCGGCGGGGAGGAAGAAGCGGGTGGGGAGGTACGAGGTT GGGCGGACCATCGGGCAGGGGACGTTCGCCAAGGTCAAGTTCGCCGTGGACGCCGACACC GGCGCCGCCGTCGCCATGAAGGTGCTCGACAAGGACACCATCCTCAACCACCGCATGCTC CACCAGATCAAAAGGGAGATATCAATAATGAAGATTGTAAGACACCCCAATATAGTTAGA CTAAACGAGGTTCTAGCTGGAAAGACGAAGATATACATAATCTTGGAGCTTATCACTGGA GGCGAATTGTTCGATAAAATAGCTCGCCAAGGGAAGCTTCGTGAAAATGAAGCAAGGAAG TACTTCCAGCAGCTTATTGATGCCATCAATTAT…
					protein	453	MGGEEGMAAGRKKRVGRYEVGRTIGQGTFAKVKFAVDADTGAAVAMKVLDKDTILNHRML HQIKREISIMKIVRHPNIVRLNEVLAGKTKIYIILELITGGELFDKIARQGKLRENEARK YFQQLIDAINYCHSKGVYHRDLKPENLLLDSRGNLKVSDFGLSTLAQKGVGLLHTTCGTP NYVAPEVLSNNGYDGSAADVWSCGVILYVLMAGYLPFEEDDLPTLYDKITAGQFSCPYWF SPGATSLIHRILDPNPKTRITIEQIREDTWFKKTYVAIKRGEDENVDLDDVQAVFDNIED KYVSEQVTHNDGGPLVMNAFEMITLSQGLDLSALFDRQQEFVKRQTRFVSRKPAKTIVAT IEVVAETMGLKVHSQNYKLRLEGVSSNRMSPFA…
		OsCIPK25	Os06g0543400	1	CDS	1545	ATGTTCCGATCCATGGGGACGGGGACGGGGACGAAGCCGCCGGCGATGACGACGGAGCGG TACGAGTTCGGGCCGCTCGTCGGCGAGGGCAACTTCGCCAAGGTGTACCTCGGCCGGCAC AGGGCCACCGGCGAGGAGGTCGCCATCAAGGTGATGGACAAGGAGAAGCTCGTCAGGCTC GGCGCCACGGAGCTGATCAAGCGGGAGATCGCCGTCATGCAGCGGCTGCGCCACCCGAAC GTCGTCCGCATCCACGAGGTCATGGCCAACAAGCGCCGCATCTGCGTCGTCATGGAGTAC GTCCGCGGCGGCGCGCTCTACCGCTACTTCCGCAGGGGCCCCAGCGGCGGCGCCGCCGGC CTCCGGGAGCACGAGGCGCGCCGGTTCTTCCAG…
					protein	514	MFRSMGTGTGTKPPAMTTERYEFGPLVGEGNFAKVYLGRHRATGEEVAIKVMDKEKLVRL GATELIKREIAVMQRLRHPNVVRIHEVMANKRRICVVMEYVRGGALYRYFRRGPSGGAAG LREHEARRFFQQLVSAVAYCHSRGVFHRDIKLDNLLVDEQGNLKVADFGLSALADMERRE AHLQTVCGTPLFLAPEVFKRRGYDGAKADVWACGVVLYVLLTGRKPFPDEHVSRLYRLIG QNQFQCPPSFSPDLARLVRRLLQPDPDRRITIPEIMEMRWFKRGFKEVTYYIDSNDRLRS LDGLDGEPELYDSDTDTIESSSSSESPTPVAGTPRGMHTSVSAPALSELDRMEDSASLPL PLPLPPRPRMPRPKSLNAFDIIASSPSFDLSGL…
		OsCIPK26	Os02g0161000	2	CDS	1482	ATGGATGACAGGAGGACAATTTTGATGGATCGCTATGAAATAGGTAGGCAGTTAGGACAG GGAAATTTTGCCAAGGTATATTATGCTCGGAATCTCACAAGCGGACAGGCCGTTGCAATA AAGATGATTGATAAGGAGAAGGTAACAAGGGTTGGGCTAATGGTGCAGATAAAGAGGGAG ATTTCAATAATGAGATTAGTAAAGCATCCAAACATTCTTCAGCTTTTTGAGGTGATGGCA AGCAAGAGCAAAATTTACTTTGTTTTGGAGTATGCTAAAGGCGGTGAACTTTTCAAGAAA ATATCCAAGGGAAAGTTCAGTGAAGATGTTGCGAGGCGGTATTTCCATCAGTTGATCAGT GGTATAGACTACTGCCACAGCCGGGGTGTTTAT…
					protein	493	MDDRRTILMDRYEIGRQLGQGNFAKVYYARNLTSGQAVAIKMIDKEKVTRVGLMVQIKRE ISIMRLVKHPNILQLFEVMASKSKIYFVLEYAKGGELFKKISKGKFSEDVARRYFHQLIS GIDYCHSRGVYHRDLKPENLLLDENESLKVSDFGLSALSESKRHDGLLHTTCGTPAYVAP EVLSRRGYDGAKADIWSCGVILFVLVSGYLPFHDTNLIEMYRKIAKAEYKCPRSFSAELK DLLYKILDPDPSTRISIPKIKRSAWYRKSSDVNALKSKHETGDKVYKGEATTSDTTECSI FEGNRASSRDKVYTNGEATTSDSPECSNSDGKQASLSLPNLNAFDIISLSTGFDLSNLFE ERYGRREERFTTRQPAAAIFAKLNELARRFKLK…
		OsCIPK27	Os09g0418500	2	CDS	2427	AGCAGATCGAGGGCGGCAAGGCAGGCAATGGAGGGGAAGGGGGTGCTGGAGGGGAGGTAC GAGATGGGGCGGGTGCTGGGCCACGGCAACTTCGGTCGTGTGCACGCGGCGCGGGACGTG CGCACGGGGCGCGCCGTGGCGATGAAGGTGGTGTCCAAGGACAAGGTGGAGCGCGCCGGG ATGGCGGAGCAGATCAAGCGGGAGATCGCCGTGATGAAGATGGTGTCCCACCCGAGCGTC GTGGAGCTCCACGAGGTGATGGCCACGCGCACCAAGGTGTACCTGGCGCTCGAGCTCGTC CGGGGCGGCGAGCTGTTCGACCGGATCGCCCGCCACGGCCGCGTCGGGGAGGGCGTCGCG CGGAGGTACTTCCGCCAGCTCGTCTCCGCCGTC…
					protein	808	SRSRAARQAMEGKGVLEGRYEMGRVLGHGNFGRVHAARDVRTGRAVAMKVVSKDKVERAG MAEQIKREIAVMKMVSHPSVVELHEVMATRTKVYLALELVRGGELFDRIARHGRVGEGVA RRYFRQLVSAVDFCHGRGVYHRDLKPENLLLDEAGNLKVADFGLSALACHARPDGLLHTA CGTPAYVAPEVLAGNGYDGAKADLWSCGVILYVLLAGALPFQDDNLVCMYRKMRRGDFCC PPWVTTDARKLIKSLLDPNPGTRITVAGLLETPWFRKTAPVPRPIIADPAAAPVDTRGNA GDDKDEPPEVLNAFHLISLSEGFDLSPLFEHDPAASPGRATARAGGTRFATREAASGVVA RLEALAMGGARALRAERAELEAAWARVEEGRRS…
		OsCIPK28	Os05g0476350	1	CDS	1308	ATGGAAGAGAGGAGTGTGTTGATGGAACGGTATGTAATTGGGAGACAATTGGGGCAAGGA ACCTTTGGAAAGGTTTATTATGCTCGTAATCTTAGTTCTGGTCAGTCTGTTGCGATAAAG ATGATTGATAAGGAGAAGATCTTGAAGGTTGGCCTCATGGAGCAGATAAAGAGGGAGATC TCGATAATGAGATTGGTGAGGCATCCAAATGTTCTCCAGCTCTTCGAGGTAATGGCTACC AAGAGCAATATTTACTTTGCTTTAGAGTATGCTAAGGGTGGCGAGCTTTTCCACAAAATG GCCAGAGCAAAGCTCAATGAGGAGTCTGCGAGAAATTATTTTCAACAGTTGATCTCTGCA ATGGACTATTGCCATAGCCGAGGTGTTTATCAT…
					protein	435	MEERSVLMERYVIGRQLGQGTFGKVYYARNLSSGQSVAIKMIDKEKILKVGLMEQIKREI SIMRLVRHPNVLQLFEVMATKSNIYFALEYAKGGELFHKMARAKLNEESARNYFQQLISA MDYCHSRGVYHRDLKPENLLLDENETLKVSDFGLSALAESRRQDGLLHTACGTPAYVAPE VLSRKGYSGSKADVWSCGVILFVLVANYLPFHDRNIIQMYRKIAKAEYRCPRHFSAELKE LLYGILDPDPSTRMSISRIKRSAWYRKPIAISALNNETGKKSCTSEAPFSGPTICISSER NQEPPNLHNLNAFDIISLSTGFDLSGLFGERYGRRESLFTSRKPAAAVLVKLKELAKALN LKVTKTDNGVLKLATTKEGRKGRLELDAEVSEV…
		OsCIPK29	Os07g0678300	1	CDS	1332	ATGCCGCCCTCCACCGGCTCCGTCCCACCCGCCGCATCAACGCCGGCGGCTGGGGACGAG GCCACCGCCGCCGGGAGGGTACTCCTCGGCAGGTACGAGCTCGGCGGCCTCCTCGGCCGC GGCGCCTCCGCCAAGGTGTACCTCGCCCGCGACCTCCTCACCGGCCGCGACGTCGCCATC AAGTCCTTCCCCAACCCCCGCCACGGCGGCGGCCTCCGCGGCGGCGAGGAGGATGTCCTC CTCCGCCCCGCGCCCATCGAGCGGGAGGCGGCCATTCTCCCCAGGCTGCGCCACCGCCAC GTGATGCGCCTCCGCGAGATTCTGGCCACGCGCAAGAAGGTCCACTTCGTCCTCGACCTC GCCGCCGGCGGCGAGCTCTTCTCCCTGCTCGAC…
					protein	443	MPPSTGSVPPAASTPAAGDEATAAGRVLLGRYELGGLLGRGASAKVYLARDLLTGRDVAI KSFPNPRHGGGLRGGEEDVLLRPAPIEREAAILPRLRHRHVMRLREILATRKKVHFVLDL AAGGELFSLLDASGRMTEDLARHYFRQLISAVRYCHSRGVYHRDIKPENLLLDDAGDLKV ADFGLGAVADGALHHTLCGTPAYVAPEILSRKGYNPAKVDIWSCGVVLFVLAAGYLPFND ASLVNMYRKIYAGKFRCPAWFSPELRCLVRRILDPNPATRIDTEEIITHPWFRQDASHFA MAQLMQHGHDEEAKFKTEFKEDDMARDMTAFDILACSPGSDLSGLFGAEPGKERVFVGEP AAAVLSRVEEAGKKEGYMVTREGKKGTGPVYVK…
		OsCIPK30	Os01g0759200	1	CDS	1431	ATGGCCATGGAGACGACGAGCCAAGATTCGCAGGTGATCATGGGGCGGTACAAGCTCGGC CGGCTCCTCGGCCGTGGCACGTTCGCCAAGGTCTACAAGGCCTATAAGTTGGCCACCGGC GAGGCCGTCGCCATCAAGGTGTTCGACAAGGAGGCGGTGCAGCGGTCCGGCACGGTGGAG CAGGTGAAGCGCGAGGTGGACGTCATGCGGCGTGTGCACCACCGCCACGTCATCCGCCTC CACGAGGTGATGGCTACGCGGTCCAGGATCTACTTCGTCATGGAGTACGCGAGCGGCGGC GAGCTCTTCACCCGCCTCTCCCGGAGCCCGCGGTTCCCGGAGCCCGTCGCGCGCCGCTAC TTCCAGCAGCTGATCACCGCCGTGGAGTTCTGC…
					protein	476	MAMETTSQDSQVIMGRYKLGRLLGRGTFAKVYKAYKLATGEAVAIKVFDKEAVQRSGTVE QVKREVDVMRRVHHRHVIRLHEVMATRSRIYFVMEYASGGELFTRLSRSPRFPEPVARRY FQQLITAVEFCHSRGVYHRDLKPENLLLDARGDLKVTDFGLSALDGGLRGDGLLHTTCGT PAYVAPEVLLKRGYDGAKADIWSCGVILFVLLAGYLPFNETNLVILYRNITESNYRCPPW FSVEARKLLARLLDPNPKTRITISKIMDRPWFQQATCPLGDMSLVASAPSVLLARKEASQ QHDDEEDDGFAREKKKRSNVIMSSPVIDVRPSSMNAFDIISRSRGLDLSKMFDAEERRSE ARFSTRETTTAIVSKLEEIAEAGRFSFKLKEKG…
		OsCIPK31	Os03g0319400	15	CDS	351	ATGTATAGGGCTAAGAGGGCTGCATTATCTCCAAAGGTGAAGCGCCGTGTAGGGAAGTAT GAGCTCGGGCGCACCATTGGAGAAGGAACCTTTGCAAAGGTCCGGTTTGCGAAGAACACT GAAAATGACGAACCAGTTGCTATCAAAATCCTTGACAAGGAGAAGGTTCAGAAGCACAGA TTGGTTGAACAGGTCATTCTCAGGCATTTATTTTTTGGAGCAATTCTCAATCAATTCCCT TATAAGGCATTGCATCAGTTTTTTTATCAATCACTGTGTTCGTCCAATATCTTTAATTCA TATATCAGACTAACCTCTGTGATTCAGTCCACTAGGAATATCCTTTTTTGA
					protein	116	MYRAKRAALSPKVKRRVGKYELGRTIGEGTFAKVRFAKNTENDEPVAIKILDKEKVQKHR LVEQIRREICTMKLVKHPNVVRLFEVMGSKARIFIVLEYVTGGELFEIIATNGRLKEEEA RKYFQQLINAVDYCHSRGVYHRDLKLENLLLDASGNLKVSDFGLSALTEQVKADGLLHTT CGTPNYVAPEVIEDRGYDGAAADIWSCGVILYVLLAGFLPFEDDNIIALYKKISEAQFTC PSWFSTGAKKLITRILDPNPTTRITISQILEDPWFKKGYKPPVFDEKYETSFDDVDAAFG DSEDRHVKEETEDQPTSMNAFELISLNQALNLDNLFEAKKEYKRETRFTSQCPPKEIITK IEEAAKPLGFDIQKKNYKMRMENLKAGRKGNLN…
		OsCIPK32	Os12g0132200	14	CDS	774	ATGAGTACAACCAAAGTGAAGAGACGTGTGGGAAAGTATGAGCTAGGAAGAACAATCGGA GAGGGCACATTCGCGAAGGTCAAGTTCGCGAGGGATACCGAGACCGGTGATCCAGTAGCC ATCAAGATCCTAGATAAGGAGAAAGTTCTCAAGCATAAGATGGTCGAACAGATTAAAAGG GAAATTTCGACAATGAAGTTGATTAAGCACCCAAATGTTGTCCGTATATATGAGGTGATG GGAAGCAAGACAAAAATCTACATTGTTTTAGAATATGTTACCGGTGGTGAGCTCTTTGAT ACAATTGTTAACCATGGTCGTATGAGGGAAGATGAGGCAAGAAGGTACTTCCAACAATTA ATTAATGCTGTTGATTATTGTCATAGCAGGGGT…
					protein	257	MSTTKVKRRVGKYELGRTIGEGTFAKVKFARDTETGDPVAIKILDKEKVLKHKMVEQIKR EISTMKLIKHPNVVRIYEVMGSKTKIYIVLEYVTGGELFDTIVNHGRMREDEARRYFQQL INAVDYCHSRGVYHRDLKPENLLLDSYGNLKVSDFGLSALSQQIKDDGLLHTTCGTPNYV APEVLEDQGYDGAMADLWSCGVILFVLLAGYLPFEDSNLMTLYKKISNAEFTFPPWTSFP AKRLLTRILDPNPMTVC
		OsCIPK33	Os11g0134300	14	CDS	1218	CTCAAGCATAAGATGGTCGAACAGATTAAAAGGGAAATTTCGACGATGAAGTTGATTAAG CACCCAAATGTTGTCCGTATATATGAGGTGATGGGAAGCAAGACAAATATCTACATTGTT TTAGAATATGTTACCGGTGGTGAGCTCTTTGATACAATTGTTAACCATGGTCGTATGAGG GAAGATGAGGCAAGAAGGTACTTCCAACAATTAATTAATGCTGTTGATTATTGTCATAGC AGGGGTGTGTACCACAGGGACTTAAAACCAGAAAATTTACTACTAGATTCATATGGGAAT CTGAAGGTCTCTGATTTTGGGCTGAGTGCACTATCTCAGCAAATTAAGGATGATGGTTTG CTGCACACAACCTGTGGGACACCAAATTATGTT…
					protein	405	LKHKMVEQIKREISTMKLIKHPNVVRIYEVMGSKTNIYIVLEYVTGGELFDTIVNHGRMR EDEARRYFQQLINAVDYCHSRGVYHRDLKPENLLLDSYGNLKVSDFGLSALSQQIKDDGL LHTTCGTPNYVAPEVLEDQGYDGAMADLWSCGVILFVLLAGYLPFEDSNLMTLYKKISNA EFTFPPWTSFPAKRLLTRILDPNPMTRITIPEILEDEWFKKGYKRPEFDEKYDTTLDDVD AVFNDSEEHHVTEKKEEPEALNAFELISMSAGLNLGNLFDSEQEFKRETRFTSKCPPKEI VRKIEEAAKPLGFDVQKKNYKICSPCLTTICMNIPFKLRLEKVKAGRKGNLNVATEILQV APSLHMVEVRKAKGDTLEFHKFYKNLSRTLKDV…

## Sheet: S2
Table S2. Characteristics of SnRK family genes in barley.
No	Subfamily	Gene name	Gene ID	Chr.	Protein			Cis-elements of promotor				Domain				Location
					Amino acids	MW(kDa)	pI	ABRE	MBS	LTR		Pkinase	NAF	UBA	KA1	Integral Prediction of protein location	score
1	SnRK1	HvSnRK1.1	HORVU1Hr1G081310	1	507	59.0444	8.7	6	1	0	7	Y		Y	Y	Cytoplasmic	5.39
2		HvSnRK1.2	HORVU3Hr1G069190	3	571	65.0103	9.45	4	0	1	5	Y		Y	Y	Cytoplasmic	9.87
4		HvSnRK1.3	HORVU3Hr1G107990	3	552	63.2819	7.65	5	0	3	8	Y		Y	Y	Cytoplasmic	9.81
5		HvSnRK1.4	HORVU4Hr1G056610	4	514	58.8108	8.58	3	2	2	7	Y		Y	Y	Cytoplasmic	5.38
6	SnRK2	HvSnRK2.1	HORVU1Hr1G055340	1	341	38.534	5.99	9	0	0	9	Y				Nuclear	3.45
7		HvSnRK2.2	HORVU1Hr1G074670	1	420	47.2908	6.12	3	0	0	3	Y				Nuclear	9.97
8		HvSnRK2.3	HORVU2Hr1G029900	2	462	51.5677	6.52	3	2	1	6	Y				Nuclear	9.93
9		HvSnRK2.4	HORVU2Hr1G075470	2	357	40.8975	5.54	1	1	0	2	Y				Nuclear	5.85
10		HvSnRK2.5	HORVU2Hr1G110230	2	344	39.1116	5.8	7	0	0	7	Y				Nuclear	5.53
11		HvSnRK2.6	HORVU2Hr1G125950	2	374	41.8465	8.55	2	2	1	5	Y				Nuclear	5.52
12		HvSnRK2.7	HORVU3Hr1G082690	3	382	44.2102	7.72	3	0	0	3	Y				Nuclear	8.2
13		HvSnRK2.8	HORVU4Hr1G013540	4	361	54.9137	8.44	10	0	1	11	Y				Nuclear	4.19
14		HvSnRK2.9	HORVU5Hr1G018340	5	371	41.3314	4.99	0	1	1	2	Y				Nuclear	4.39
15		HvSnRK2.10	HORVU5Hr1G097630	5	366	41.5303	4.86	3	0	1	4	Y				Nuclear	3.41
16		HvSnRK2.11	HORVU0Hr1G011570	0	357	40.151	4.94	3	1	1	5	Y				Nuclear	4.4
17	SnRK3	HvSnRK3.1	HORVU1Hr1G017240	1	492	54.9631	8.49	4	0	2	6	Y	Y			Plasma membrane	4.91
18		HvSnRK3.2	HORVU1Hr1G017380	1	495	54.9137	8.44	1	0	1	2	Y	Y			Plasma membrane	9.46
19		HvSnRK3.3	HORVU1Hr1G070100	1	497	56.432	9.43	6	0	0	6	Y	Y			Plasma membrane	9.61
20		HvSnRK3.4	HORVU1Hr1G076910	1	510	57.0332	7.24	3	0	0	3	Y	Y			Plasma membrane	9.62
21		HvSnRK3.5	HORVU2Hr1G016750	2	448	50.7421	8.01	2	2	3	7	Y	Y			Plasma membrane	5.79
22		HvSnRK3.6	HORVU2Hr1G018260	2	450	50.8308	9.07	4	0	1	5	Y	Y			Plasma membrane	9.66
24		HvSnRK3.7	HORVU2Hr1G027080	2	451	51.1268	7.95	7	1	0	8	Y	Y			Plasma membrane	3.89
25		HvSnRK3.8	HORVU2Hr1G060350	2	461	51.7703	9.15	4	1	0	5	Y	Y			Plasma membrane	5.3
26		HvSnRK3.9	HORVU2Hr1G117610	2	458	50.7766	8.9	3	3	0	6	Y	Y			Mitochondrial	7.22
27		HvSnRK3.10	HORVU3Hr1G025810	3	511	56.3861	8.4	2	1	0	3	Y	Y			Plasma membrane	9.89
28		HvSnRK3.11	HORVU3Hr1G029350	3	563	63.1576	8.88	5	0	1	6	Y	Y			Plasma membrane	9.99
29		HvSnRK3.12	HORVU3Hr1G073100	3	576	63.9685	8.91	0	0	0	0	Y	Y			Plasma membrane	10
30		HvSnRK3.13	HORVU3Hr1G073110	3	478	53.1166	8.88	0	0	0	0	Y	Y			Plasma membrane	9.95
31		HvSnRK3.14	HORVU3Hr1G081420	3	509	57.6499	8.85	1	5	2	8	Y	Y			Cytoplasmic	5.01
32		HvSnRK3.15	HORVU4Hr1G021090	4	442	48.1574	9.04	6	0	1	7	Y	Y			Plasma membrane	10
33		HvSnRK3.16	HORVU4Hr1G022630	4	444	50.3821	9.16	2	0	2	4	Y	Y			Plasma membrane	5.32
34		HvSnRK3.17	HORVU4Hr1G026300	4	440	50.4068	7.18	1	3	1	5	Y	Y			Plasma membrane	5.74
35		HvSnRK3.18	HORVU4Hr1G052200	4	449	50.9756	8.27	9	3	1	13	Y	Y			Plasma membrane	5.78
36		HvSnRK3.19	HORVU4Hr1G083080	4	445	49.9122	7.67	7	0	0	7	Y	Y			Plasma membrane	8.79
37		HvSnRK3.20	HORVU5Hr1G014200	5	433	47.5	9.51	4	1	3	8	Y	Y			Plasma membrane	9.88
38		HvSnRK3.21	HORVU5Hr1G046830	5	447	50.4301	9.13	2	0	1	3	Y	Y			Plasma membrane	5.74
39		HvSnRK3.22	HORVU5Hr1G046880	5	440	49.6082	9.25	2	0	1	3	Y	Y			Plasma membrane	5.76
40		HvSnRK3.23	HORVU5Hr1G065350	5	446	47.921	9.17	1	0	0	1	Y	Y			Plasma membrane	3.86
41		HvSnRK3.24	HORVU5Hr1G065370	5	504	55.5944	8.81	1	0	2	3	Y	Y			Plasma membrane	9.95
42		HvSnRK3.25	HORVU5Hr1G093660	5	431	47.1607	8.82	3	0	1	4	Y	Y			Plasma membrane	9.48
43		HvSnRK3.26	HORVU6Hr1G025940	6	797	89.9264	6.36	1	0	1	2	Y	Y			Extracellular	2.55
44		HvSnRK3.27	HORVU6Hr1G030150	6	442	49.5759	7.91	7	2	0	9	Y	Y			Plasma membrane	5.69
45		HvSnRK3.28	HORVU6Hr1G054210	6	438	45.8171	5.47	0	0	0	0	Y	Y			Plasma membrane	9.64
46		HvSnRK3.29	HORVU7Hr1G089510	7	486	54.1432	8.74	1	0	1	2	Y	Y			Plasma membrane	9.26
47		HvSnRK3.30	HORVU7Hr1G090260	7	505	56.2146	9.11	6	1	0	7	Y	Y			Plasma membrane	9.59
48		HvSnRK3.31	HORVU0Hr1G015380	0	465	52.8607	9.03	3	2	0	5	Y	Y			Plasma membrane	9.67

## Sheet: S3
Table S3. List of HvSnRK genes identified in this study.
Gene Name	Gene ID	Exon Number	Sequence Type	Length	Sequences
HvSnRK1.1	HORVU1Hr1G081310.4	11	CDS	1563	TTAGTTTTTCCGGATGAGAAATGTTGCGTACTTGCGTTGCGTGGGATCGGCGGGTCGACG ATGGACGCAGCAGGCAGGGATGCCAACCCCTTGGCCGGCTACCGGATCGGCAAAACCCTC GGCATCGGGTCCTTTGGCAAGGTCAAGATCGCCGAGCATATAATTACGGGACACAAGGTC GCAATCAAGATCCTCAATCGCCGCAAGATCAAGAGCATGGAGATGGAAGAGAAAGTGAAA AGAGAAATCAAGATACTGAGATTATTTATGCATCCTCATATCATACGGCTTTATGAGGTC ATAGATACCCCAGCGGATATTTATGTTGTTATGGAGTATGTTAAATCTGGAGAGTTATTT GACTATATTGTTGAGAAGGGAAGATTACAAGAG…
			Protein	520	LVFPDEKCCVLALRGIGGSTMDAAGRDANPLAGYRIGKTLGIGSFGKVKIAEHIITGHKVAIKILNRRKIKSMEMEEKVKREIKILRLFMHPHIIRLYEVIDTPADIYVVMEYVKSGELF DYIVEKGRLQEEEARRFFQQIISGVEYCHRNMVVHRDLKPENLLLDSKCNVKIADFGLSNVMRDGHFLKTSCGSPNYAAPEVISGKLYAGPEVDVWSCGVILYALLCGTLPFDDENIPNL FKKIKGGIYTLPSHLSPLARDLIPRMLVVDPMKRITIREIREHSWFKARLPRYLAVPPPDTAQQVKKLDDETLNDVIKMGFDKNQLTESLQKRLQNEATVAYYLLLDNKLRTTSGYLGAE YQESMDSSFSQISPETPSSASEARQYGSPGFGLRQH…
HvSnRK1.2	HORVU3Hr1G069190.1	11	CDS	1716	GCGGGCCCACCCGCAGTCGCCGTCGCCGTGGGCCCCCCCCGGTGTTGCGGGAATCGAATC TCTCCTCCCCCTTTCCCCCGGTCCCGTGAGCGACGCATCGCTCCCCAGTCTCTCCGCCCC CCTCTCCCTCTCTCCCTCCGTCCGCCCTCCGCATCTCCTCGCCGCCGCCGCCGCCGCCGC GCCTCTCCCCGGGGAGCCAGGTGGAAGATGGAGGCAGGCGGCAAAGATGGCAACCCTTTG AAGAATTACCGTATTGGGAAGACCCTGGGGATTGGTTCCTTCGGGAAGGTCAAGATTGCT GAGCATATCAAAACTGGCCACAAGGTGGCCATCAAGATCCTTAACCGCCGGAAAATAAAA AACATGGATATGGAAGAGAAAGTGAAAAGAGAG…
			Protein	571	AGPPAVAVAVGPPRCCGNRISPPPFPRSRERRIAPQSLRPPLPLSLRPPSASPRRRRRRRASPRGARWKMEAGGKDGNPLKNYRIGKTLGIGSFGKVKIAEHIKTGHKVAIKILNRRKIKNMDMEEKVKREIKILRLFMHPHIIRLYEVIEAPADIYVVMEYVKSGELFDYIVEKGRLQEQEARRFFQQIISGVQYCHRNMVVHRDLKPENLLLDNNCDVKIADFGLSNVMRDGHFLKTSCGSPNYAAPEVISGKLYAGPEVDVWSCGVILYALLCGTLPFDDENIPNLFKKIKGGIYTLPSHLSGPARDLIPRMLVVDPMKRITIQEIREHPWFEAQLPRYLAVPPPDTAQQVKKIDEESLGKVISLGFDKNLLVESIHNRLQNEATVAYYLFLDNKN…
HvSnRK1.3	HORVU3Hr1G107990.1	11	CDS	1659	GACCGGCCGATCGACCCCCAAACCCTCTGCCGATTCAAGTTGGAGGCCTCCTCCGCTGCA CTGGGCCGGCGATCTCGTTGCCTCCCTCACTCTGTCCACAGGATTTGGCCAGTGAATATG GATGGGAACAACAGAGGAGGTGGACATTCTGAAGTGTTAAAGAACTACAATCTAGGCAAA ACATTAGGTTTAGGAACATTTGGAGATGTGAAGGTTGCAGAGCATAAGCTTACGGGACAG AGAGTTGCTATAAAGATTCTGAACCGTCGTAAAATGGAAACTATGGAAATGGAAGAGAAA GCAAATAGAGAAATCAAGATAATGAGATTGTTCATTGACTTCATTCACCCTCATATCATC CGGGTTTATGAGGTCATAGAGACACCTAAGGAT…
			Protein	552	DRPIDPQTLCRFKLEASSAALGRRSRCLPHSVHRIWPVNMDGNNRGGGHSEVLKNYNLGKTLGLGTFGDVKVAEHKLTGQRVAIKILNRRKMETMEMEEKANREIKIMRLFIDFIHPHIIRVYEVIETPKDIFVVMEYCNNGELLDYIIENGRLQEDEARRIFQQILAGVEYCHRIMVVHRDLKPENLLLDSKYNVKLADFGLSNVMRDGHFLKTSCGSLNYAAPEIISSKLYAGPEVDVWSCGVILYALLCGSVPFDDDNIPSLFRKIKGGTYILPSYLSDSARDLIPKLLNIDPMKRITIHEIRVHPWFKNHLPCYLAVPPPYKEQQAKMIDEDILREVVNLGYDKDHVCESLWNRLQNEETVAYYLLLDNRFRSTSGYLGADHQHLMDRSFNEFTL…
HvSnRK1.4	HORVU4Hr1G056610.3	11	CDS	1545	ATGGATGGGAACACTAGAGGAGGCGGGCATTCTGAAGCGTTAAAGAACTACAATCTGGGC AGAACATTAGGTATAGGCACATTTGGAAAAGTGAGGATTGCAGAACATAAGCATACAGGG CACAAAGTTGCTATAAAGATTCTGAACCGTCGTCAAATGAGAACTATGAACATGGAAGAG AAAGCAAAGAGAGAGATCAAGATATTGAGGTTGTTCATTCACCCTCATATCATCCGGCTT TATGAGGTCATTTACACACCTACAGATATATTTGTTGTGATGGAATATTGCAAGTATGGG GAGCTATTCGACTGCATTGTTGAGAAAGGGCGGTTACAGGAAGATGAGGCTCGTCGAATC TTCCAGCAGATTATATCTGGTGTTGAATACTGC…
			Protein	514	MDGNTRGGGHSEALKNYNLGRTLGIGTFGKVRIAEHKHTGHKVAIKILNRRQMRTMNMEEKAKREIKILRLFIHPHIIRLYEVIYTPTDIFVVMEYCKYGELFDCIVEKGRLQEDEARRIFQQIISGVEYCHRNMVVHRDLKPENLLLDSKYNVKLADFGLSNVMHDGHFLKTSCGSPNYAAPEVISGKLYAGPEVDVWSCGVILYALLCGTLPFDDDNIPNLFKKIKGGIYILPSHLSALARDLIPRMLVVDPMKRITIREIREHPWFQNRLPRYLAVPPPDTAQQAKMIDEDTLKDIVNLGYDKDHVCESLCNRLQNEATVAYYLLLDNRFRATSGYLGADYQQSMMVLQGRSLNQFTSSESASPSTRQYLPGTNDSQGSGLRPYYPVERKWALGLQ…
HvSnRK2.1	HORVU1Hr1G055340.12	9	CDS	1026	ATGGAGGAGAGGTACGAGGCGTTGAAGGAGTTGGGGACGGGAAACTTCGGGGTGGCGAGG CTGGTCAGGGACAAGCGCACCAAAGAGCTCGTCGCCGTCAAGTACATCGAGAGGGGCAAG AAGATTGATGAGAATGTGCAGAGGGAGATCATCAATCACCGCTCGCTCCGGCACCCTAAC ATCATACGATTCAAGGAGGTTTGTGTAACTCCGACGCACCTTGCCATCGTCATGGAATAT GCTGCTGGCGGAGAACTCTTCGAAAGAATATGCACCGCGGGCCGATTCAGTGAAGATCAG GCAAGATACTTCTTCCAGCAACTACTTTCAGGGGTCAGCTACTGCCATTCTATGGAAATC TGTCACCGTGATCTTAAACTGGAAAACACTCTC…
			Protein	341	MEERYEALKELGTGNFGVARLVRDKRTKELVAVKYIERGKKIDENVQREIINHRSLRHPNIIRFKEVCVTPTHLAIVMEYAAGGELFERICTAGRFSEDQARYFFQQLLSGVSYCHSMEICHRDLKLENTLLDGSPTPRVKICDFGYSKSALLHSKPKSTVGTPAYIAPEVLSRKEYDGKVADVWSCGVTLYVMLIGSYPFEDPEDPRNFRKTISRILGVQYSIPDYVRVSSDCRRLLSQIFTADPSKRITIAEIKKLPWYLKSLPKEIAERDRANFKEPEKATETAASAAQPVEEIMRIIQEAKAPGDMSKSSADAALLAELAELQSDDDDEPGVEGETY
HvSnRK2.2	HORVU1Hr1G074670.8	9	CDS	1263	AGGAAAGCGACGCGCCCGCCACCCACAGGCCACACCGCCACCTGTACCTGCCCGTCCATC GATTCGTCGAGCTGCCCCCCTCCCCTCCCCTACCCGGCGCGGCGGCGACCGGCGATGACG ACTGCCACGGCGACGGAGACGGGGACGGCCGCGGCCCTGAATGAGACCGCCCGCGCCGGG ATGGACAAGTACGAGGAGGTGCGGGACATCGGCTCGGGAAACTTCGGGGTGGCCCGGCTG ATGCGCAACCGCGACAACGACGGGCTCGTCGCCGTCAAGCTCATCGAGCGCGGCCACCGG ATTGACGAGAATGTGTACCGGGAGATCGTCAACCACCGCTCCCTTCGGCACCCCAACATC ATCCAGTTCATAGAGGTGATCCTCACACCCACG…
			Protein	420	RKATRPPPTGHTATCTCPSIDSSSCPPPLPYPARRRPAMTTATATETGTAAALNETARAGMDKYEEVRDIGSGNFGVARLMRNRDNDGLVAVKLIERGHRIDENVYREIVNHRSLRHPNIIQFIEVILTPTHLAIVMEYAAGGELFDRIVDRGRFSEDEARYFFQQLICGVSYCHHMQICHRDLKLENVLLDGSPAPRLKICDFGYSKSSVLHSRPKSAVGTPAYIAPDVLCRREYDGKLADVWSCGVTLYVMLVGAYPFEDPDDPKNIKKTIQRIAAVDYKIPDNILISAECRQLISLIFVSNPTKRITMKEIKSHPWFLKNLPRELTDEAQSAYYTRSSSVPSFSKQTTQEIMAIVQDAKKMPRSLTSGYDYADELSDEEENRARVSVPEQIDEEDE…
HvSnRK2.3	HORVU2Hr1G029900.2	9	CDS	1389	GGGCAAGGCGAGGCCGGCGACCACTTCGACGGGTCGACCCACGACGGACGGTATGGCTAC ATGGGTACGTCTCTCTCCCCCACGCACTGCGACCCACCCGGCCTCGTCAAAAGGAGCCCC AACCCTTCCACACCCGCAGCGCACTCCCCTCCCTCCCTCACCTTCCTCCCCCCCGCCCCC GCCCGGCCCCCTCCTCGCTCGGGTGCTTCCTCCCTCCCTCCTGGTGTCCACTCCACTCGC CACTGGCTCCGCTCGGTTCTTGAATCTTGGCCGACCTACCTGAGCCGGCAGCCACCGGTA GCCCGCCACCGCTTCTTGCTCCAGTGCCGTCTACGAGCTGCGGACGGACGGAGGGGGTCC GGGATGGAGCGGTACGAGGTGATCAAGGACATA…
			Protein	462	GQGEAGDHFDGSTHDGRYGYMGTSLSPTHCDPPGLVKRSPNPSTPAAHSPPSLTFLPPAPARPPPRSGASSLPPGVHSTRHWLRSVLESWPTYLSRQPPVARHRFLLQCRLRAADGRRGSGMERYEVIKDIGSGNFGVAKLVRDVRTKELFAVKFIERGHKIDENVQREIMNHRSLRHPNIVRFKEVVLTPTHLAIVMEYAAGGELFERICGSGKFSENEARFFFQQLLSGVSYCHSMQICHRDLKLENTLLDGSEAPRLKICDFGYSKSSVLHSQPKSTVGTPAYIAPEVLSRREYDGKVADVWSCGVTLYVMLVGAYPFEDPDEPKNFRKTITRILSVQYSVPDYVRISMECRHLLSRIFVANPEQRITIQEIKNHPWFLKNLPIEMTDEYQMSLHM…
HvSnRK2.4	HORVU2Hr1G075470.2	9	CDS	1074	ATGGAGAGGTACGAGCTGCTCAAGGACATCGGCGCCGGCAACTTCGGCGTCGCCCGGCTG ATGCGTAACAAGGAGACCAAGGAGCTCGTCGCCATGAAGTACATCCCACGAGGCCTCAAG ATTGATGAGAATGTGGCGAGGGAGATCATAAACCACCGGTCGCTGCGGCACCCCAACATA ATCCGATTCAAGGAGGTGGTGGTCACGCCGACGCACCTGGCGATTGTGATGGAGTACGCG GCCGGCGGCGAGCTCTTCGACCGGATCTGCAACGCCGGGAGGTTCAGCGAGGACGAGGCC AGGTACTTCTTCCAGCAGCTCATCTGCGGCGTGAGCTACTGCCACTTCATGCAAATTTGC CACCGGGACCTGAAGCTGGAGAACACTCTGCTG…
			Protein	357	MERYELLKDIGAGNFGVARLMRNKETKELVAMKYIPRGLKIDENVAREIINHRSLRHPNIIRFKEVVVTPTHLAIVMEYAAGGELFDRICNAGRFSEDEARYFFQQLICGVSYCHFMQICHRDLKLENTLLDGSPAPRLKICDFGYSKSSLLHSKPKSTVGTPAYIAPEVLSRREYDGKTADVWSCGVTLYVMLVGGYPFEDPDDPKNFRKTIGRIMSIQYKIPEYVHVSQDCKQLLASIFVANPAKRITMREIRNHPWFLKNLPRELTEAAQAMYYKRDNSAPTYSVQSVEEIMKIVEEAQKPPPSTTPVAGFGWAEEDEQEDGKKPEEEAEEDDEEDEYEKQLNEVRASGEFHIS
HvSnRK2.5	HORVU2Hr1G110230.16	9	CDS	1035	ATGGATCGGTACGAGGTGGTGAGGGACATCGGGTCAGGGAACTTCGGGGTGGCGAAGCTG GTGCGGGACGTCAGGACCAGGGAGCACTTCGCCGTCAAGTTCATCGAGCGAGGCCACAAG ATTGATGAACATGTTCAAAGGGAGATTATGAACCATCGGTCACTCAAGCATCCAAATATT ATTCGATTCAAGGAGGTAGTGCTAACTCCCACACATTTGGCAATAGTTATGGAATATGCC TCTGGCGGTGAGCTATTTCAAAGGATTTGCAATGCAGGGAGATTCAGCGAGGATGAGGGA AGGTTCTTCTTCCAACAATTGATTTCTGGAGTGAGCTATTGTCACTCGATGCAAGTATGT CATAGAGATTTGAAACTAGAGAATACTCTCTTG…
			Protein	344	MDRYEVVRDIGSGNFGVAKLVRDVRTREHFAVKFIERGHKIDEHVQREIMNHRSLKHPNIIRFKEVVLTPTHLAIVMEYASGGELFQRICNAGRFSEDEGRFFFQQLISGVSYCHSMQVCHRDLKLENTLLDGSVAPRLKICDFGYSKSSVLHSQPKSTVGTPAYIAPEVLSRREYDGKVADVWSCGVTLYVMLVGAYPFEDPDEPRNFRKTIARGYSAYSTPFRTTFESRWIAYICCPAFSLEILSRQRITIPEIKNHPWFLKRLPVEMTDEYQRGMQLADMNTPSQSLEEAMAIIQEAQKPGHNALGLAGQVACLGSMDLDDIDFDVDDIDIENSGDFVCPL
HvSnRK2.6	HORVU2Hr1G125950.1	3	CDS	1125	ATGGACAAGTACGAGCCGGTCCGGGAGATTGGGTCGGGCAACTTCGGGGTGGCCAAGCTG ATGCGCAACCGGGACACGCGCGAGCTCGTCGCCATGAAGTTCATCGAGCGAGGATACAGG ATCGACGAGAACGTGTTCCGGGAGATCGTGAACCACCGGTCGCTGCGGCACCCCAACATC ATCCGCTTCAAGGAGGTGGTGCTCACGCCCACCCACCTCGGCATCGTCATGGAGTACGCC GCCGGCGGCGAGCTCTTCGAGCGCATCTGCGACGCCGGCCGCTTCCACGAGGACGAGGCG CGCTACTTCTTCCAGCAGCTCGTCTGCGGCGTCAGCTTCTGCCACGCCATGCAGATCTGC CACCGCGACCTCAAGCTCGAGAACACCCTCCTC…
			Protein	374	MDKYEPVREIGSGNFGVAKLMRNRDTRELVAMKFIERGYRIDENVFREIVNHRSLRHPNIIRFKEVVLTPTHLGIVMEYAAGGELFERICDAGRFHEDEARYFFQQLVCGVSFCHAMQICHRDLKLENTLLDGSPAPRLKICDFGYSKSSVLHSRPKSTVGTPAYIAPEVLSRREYDGKHADVWSCGVTLYVMLVGGYPFEDTKDPKNFRKTIARIMSVQYKIPEYVHVSQTCRHLLSRIFVADPRKRITMAEIKAHPWFLKNLPRELKEEAQQAYYNRRHVDVVAPSSNNGTGAGAGASSNGAAAAVTAPAPAYSAQSVEEIMKIVQEAQTVPKPDKPVTGYGWGTGDGEASDEDDGNQEGARSTARTSMTGR
HvSnRK2.7	HORVU3Hr1G082690.7	9	CDS	1149	AGGGGCAGGGGTGCGCGGCCGGCGACGCGTGGGGGGTGCGGCTGGAGGCGGAGGAGGGAG GGGATGGAGAAGTACGAGGCGGTGCGGGACATCGGGTCGGGCAACTTCGGGGTGGCGCGG CTGATGCGCAACCGCGAGACCCGCGAGCTCGTCGCCGTCAAGTGCATCGAGCGCGGACAC CGGGTTCACGAGAATGTCTACAGGGAGATCATCAACCACCGCTCGCTGCGCCACCCCAAC ATCATCCGCTTCAAGGAGGTGGTACTGACGCCAACAAATCTTATGATTGTCATGGAGTTC GCAGCAGGTGGGGAGCTGTTTGAGCGGATCTGTGATCGCGGGCGGTTCAGTGAGGATGAG GCAAGGTATTTCTTTCAGCAGTTGATCTGTGGT…
			Protein	382	RGRGARPATRGGCGWRRRREGMEKYEAVRDIGSGNFGVARLMRNRETRELVAVKCIERGHRVHENVYREIINHRSLRHPNIIRFKEVVLTPTNLMIVMEFAAGGELFERICDRGRFSEDEARYFFQQLICGVSYCHHMQICHRDLKLENVLLDGSAAPRLKICDFGYSKSSVLHSRPKSAVGTPAYIAPEVLSRREYDGKLADVWSCGVTLYVMLVGGYPFEDQDDPKNIRKTIQRIMSVQYTIPDHVHISTECRQLMASIFVNVPSKRITMREIKSHPWFLKNLPRELTETAQGMYYRRDNAVPSFSEQTSEEIMKIVQEARTMPKSSRPSYGWGDDGSDDEEEKEGEDRPEEREEEEDEYDKRVKEVHASGELRMSSLRI
HvSnRK2.8	HORVU4Hr1G013540.5	8	CDS	1086	ATGGACCGGGCGGCGCTGACGGTGGGGCCGGGGATGGACATGCCCATAATGCACGACGGC GACCGGTACGAGCTCGTCAAGGACATCGGCTCCGGCAACTTCGGCGTCGCGCGCCTCATG CGCAACCGCGCCGACGGCCAGCTCGTCGCCGTCAAGTACATCGAGCGCGGGGAGAAGATT GACGAGAACGTGCAGCGGGAGATCATCAACCACCGGTCGCTGCGCCACCCCAACATCATC CGCTTCAAGGAGGTCATCCTCACGCCCACGCACCTCGCCATCGTCATGGAGTACGCCTCC GGCGGGGAGCTCTTCGAGCGCATCTGCAACGCCGGCAGGTTCAGCGAGGACGAGGCGCGT TTCTTTTTCCAGCAGCTGCTCTCAGGGGTCAGC…
			Protein	361	MDRAALTVGPGMDMPIMHDGDRYELVKDIGSGNFGVARLMRNRADGQLVAVKYIERGEKIDENVQREIINHRSLRHPNIIRFKEVILTPTHLAIVMEYASGGELFERICNAGRFSEDEARFFFQQLLSGVSYCHSMQVCHRDLKLENTLLDGSTAPRLKICDFGYSKASVLHSQPKSTVGTPAYIAPEVLLKKEYDGKIADVWSCGVTLYVMLVGAYPFEDPDEPKNFRKTIQRILSVQYSIPDYVHISSECRDLIAKIFVGNPATRITIPEIRNHPWFLKNLPADLVDDSTMSSQYEEPEQPMQSMDEIMQILAEATIPAAGSRINQFLNDGLDLDDDMDDLDSDADLDVESSGEIVYAM
HvSnRK2.9	HORVU5Hr1G018340.2	9	CDS	1113	GTGTCAGTCTTGGGCGGCGGTAGAGTCGTCGGCGCGGGGGCGATGGAGAGGGGGACGATG GGCGATGTGCCGGTGATGCTCGACGGCGACCGTTACGAGCTGGTCCGCAGCATCGGATCC GGCAACTTCGGCGTCGCCCGCCTCATGCGCAACCGCGCCTCCGGCGAGCTCGTCGCCGTC AAGTACATCGACCGCGGCGAGAAGATCGACGAGAACGTGCAGAGGGAGATCATCAACCAC AGGTCGCTGCGGCACCCCAACATCATCCGGTTCAAGGAGGTTATTCTGACGCCGACGCAT CTCGCCATCGTCATGGAGTACGCCTCCGGCGGGGAGCTCTTCGACCGCATCTGCACCGCC GGTCGATTCAGCGTCGACGAGGCTCGCTTCTTT…
			Protein	371	VSVLGGGRVVGAGAMERGTMGDVPVMLDGDRYELVRSIGSGNFGVARLMRNRASGELVAVKYIDRGEKIDENVQREIINHRSLRHPNIIRFKEVILTPTHLAIVMEYASGGELFDRICTAGRFSVDEARFFFQQLISGVSYCHSMQVCHRDLKLENTLLDGSTTPRLKICDFGYSKSSVLHSQPKSTVGTPAYIAPEVLIKKEYDGKIADVWSCGVTLYVMLVGAYPFEDPENPKNFKMTIQKILGVQYSIPDYIHIPMDCRNLLSRIFVANPATRITIPEIKNHPWFLKNLPADLMDGPTVSNQYEEPDQPMQNMNEIMQIMAEATIPAASALGINKFLPDGLDLDDDMDDLDSDLDIDMDSSGEIVYAM
HvSnRK2.10	HORVU5Hr1G097630.1	9	CDS	1101	ATGGCTGGGGCGGCGCCGGATCGGGCGGCGCTGACGGTCGGCCCGGGCATGGACATGCCG ATCATGCACGACAGCGACCGCTACGAGCTGGTGCGGGACATCGGCTCCGGCAACTTCGGC GTCGCCCGCCTCATGCGCGACCGCCGCACCATGGAGCTCGTCGCCGTCAAGTACATCGAG CGCGGGGAGAAGATAGACGAGAATGTCCAGCGTGAGATAATTAACCATAGATCACTGAAA CATCCCAACATCATTAGGTTTAAGGAGGTTATTTTAACACCGACTCATCTTGCTATTGTC ATGGAATATGCATCTGGTGGTGAGCTTTTTGAGAGGATATGTAAAAATATACGATTCAGT GAAGACGAGGCTCGCTACTTCTTCCAGCAGCTT…
			Protein	366	MAGAAPDRAALTVGPGMDMPIMHDSDRYELVRDIGSGNFGVARLMRDRRTMELVAVKYIERGEKIDENVQREIINHRSLKHPNIIRFKEVILTPTHLAIVMEYASGGELFERICKNIRFSEDEARYFFQQLISGVSYCHSMQVCHRDLKLENTLLDGSPAPRLKICDFGYSKSSVLHSQPKSTVGTPAYIAPEVLLKKEYDGKIADVWSCGVTLYVMVVGAYPFEDPEEPKNFRKTIQRILSVQYSIPDNVDISPECRHLISRIFVGDPALRITIPEIRSHNWFLKNLPADLMDDDSMSSQYEEPEQPMQTMDQIMQILTEATIPPACSRINHILTDGFDMDDDMDDLESDSDLDIDSSGEIVYAM
HvSnRK2.11	HORVU0Hr1G011570.1	9	CDS	1074	ATGGAGAGGGGGACGATGGGCGATGTGCCGGTGATGCTCGACGGCGACCGTTACGAGCTG GTCCGCAGCATCGGATCCGGCAACTTCGGCGTCGCCCGCCTCATGCGCAACCGCGCCTCC GGCGAGCTCGTCGCCGTCAAGTACATCGACCGCGGCGAGAAGATCGACGAGAACGTGCAG AGGGAGATCATCAACCACAGGTCGCTGCGGCACCCCAACATCATCCGGTTCAAGGAGGTT ATTCTGACGCCGACGCATCTCGCCATCGTCATGGAGTACGCCTCCGGCGGGGAGCTCTTC GACCGCATCTGCACCGCCGGTCGATTCAGCGTCGACGAGGCTCGCTTCTTTTTCCAGCAA CTGATATCTGGAGTTAGCTACTGCCATTCAATG…
			Protein	357	MERGTMGDVPVMLDGDRYELVRSIGSGNFGVARLMRNRASGELVAVKYIDRGEKIDENVQREIINHRSLRHPNIIRFKEVILTPTHLAIVMEYASGGELFDRICTAGRFSVDEARFFFQQLISGVSYCHSMQVCHRDLKLENTLLDGSTTPRLKICDFGYSKSSVLHSQPKSTVGTPAYIAPEVLIKKEYDGKIADVWSCGVTLYVMLVGAYPFEDPENPKNFKMTIQKILGVQYSIPDYIHIPMDCRNLLSRIFVANPATRITIPEIKNHPWFLKNLPADLMDGPTVSNQYEEPDQPMQNMNEIMQIMAEATIPAASALGINKFLPDGLDLDDDMDDLDSDLDIDMDSSGEIVYAM
HvSnRK3.1	HORVU1Hr1G017240.4	11	CDS	1479	AGCACGCGCAACACGCCTCCGGCCAAATCCACCACACCACGAACGACGGAACGAGTCGCT CTCCGGGCAGCAGAAGAGATGGTGGCGACGGGGGACGCGGAGGACGCGGCGGCGGGGTGC CGCGCGCGGGCGGCGCTGCTCGGTGCGTACGAGCTGGGCCGCACGCTCGGGGAAGGCAGC TTCGGCAAGGTGAAGCACGCGCGGCACCGCGCCACGGGGGACCACTTCGCCGTCAAGATC CTCGACCGCGGCAGGGTGCTCTCCCTCCGCGGCGCCGACGACCAGGTCCGCCGGGAGATC GCCACGCTCACCATGCTCGCCCACCCCAACGTCGTCCGCCTCCACGAGGTTGCTGCTAGC AAAACAAAGATCTATATGGTGCTTGAGTTTGTC…
			Protein	492	STRNTPPAKSTTPRTTERVALRAAEEMVATGDAEDAAAGCRARAALLGAYELGRTLGEGSFGKVKHARHRATGDHFAVKILDRGRVLSLRGADDQVRREIATLTMLAHPNVVRLHEVAASKTKIYMVLEFVNGGELFDRIAMKRKLSEREGRRLFQQLIDGVSYCHGKGVYHRDLKPENVLIDRKGNIKISDFGLCALPQHLGKDGLLHTTCGSPNYIAPEVLQNRGYDGSLSDIWSCGVILYIMLIGQLPFDDRNMVVLYQKIFKGDTKIPEWLSPGAQNLLKRILEPNPMKRINMAEIKLHEWFQKDYIPVGPYDDDDEDLRLGAIMPVKQQISEAPGDKSTRQMNAFQLIGMASSLDLSGFFEEEGVSQRKIRFTSALPPKDLFDKIEVSATQSGF…
HvSnRK3.2	HORVU1Hr1G017380.4	12	CDS	1488	CCATCCCACCACGCGCAACACGCCCTCCGGCCCGACCCGACCCGCCACGAGCGCGTCCCT CTCCGGGCAGCAGCGGGCAGCAGAAAGATGGTGGCGACGGGCGACGCGGAGGACGCGGCG GCGGGGTGCCGCGCGCGGGCGGCGCTGCTGGGCGGGTACGAGCTCGGGCGGACGCTCGGG GAAGGCAACTTCGGCAAGGTGAAGCACGCGCGGCACCGCGCCACCGGGGACCACTTCGCC GTCAAGATCCTCGACCGCGGCCGGGTGCTCTCCCTCCGCGGCGCCGACGACCAGGTCCGC CGCGAGATCGCCACGCTCACCATGCTCGCCCACCCCAACGTCGTCCGCCTCCACGAGGTT GCTGCTAGCAAAACAAAGATCTATATGGTGCTT…
			Protein	495	PSHHAQHALRPDPTRHERVPLRAAAGSRKMVATGDAEDAAAGCRARAALLGGYELGRTLGEGNFGKVKHARHRATGDHFAVKILDRGRVLSLRGADDQVRREIATLTMLAHPNVVRLHEVAASKTKIYMVLEFVNGGELFDRIAMKKKLSEREGRRLFQQLIDGVSYCHGKGVYHRDLKPENVLIDRKGNIKISDFGLSALPQHLGNDGLLHTTCGSPNYIAPEVLQNRGYDGSLSDIWSCGVILYIMLVGNLPFDDRNMVVLYQKIFKGDAQIPEWLSPSAQNLLRRILEPNPRKRINMAEIKIHEWFQKDYIPVAPYDDDDEDVRLGAILPIKQQISEAPGDKSTHQMNAFQLIGMASSLDLSGLFEEEGVSQRKIRFTSAQPPKDLFDKIEVSATQ…
HvSnRK3.3	HORVU1Hr1G070100.9	3	CDS	1494	GGCAAATTGTCTAGTGACAAAGTCACACCACAGCGTCGTCCCGGATTCATTTGCTCAGTT CTGAGTTCTGATGAGAGTGGTGGGTTGCTTTGTGCTTATATAATGGAAGACAGGAGTGTT TTGACCAAACGTTATGAAATAGGGAGGCAATTAGGACAAGGCACCTTTGCAAAGGTTTAC TATGCTCGCAACATAGCAAATGGTCAGTCTGTTGCCATAAAAATGATCGATAAGGACAAG ATCTTGAAGGTTGGTCTTGTGGATCAGCTAAAGAGGGAGATCTCGATAATGAGGATCGTG AGGCACCCGAATGTTCTGCAGCTCTTTGAGGTAATGGCTACCAGGAGCAAGATTTACTTT GTTCTGGAGTACGCTAAAGGCGGTGAGCTTTTC…
			Protein	497	GKLSSDKVTPQRRPGFICSVLSSDESGGLLCAYIMEDRSVLTKRYEIGRQLGQGTFAKVYYARNIANGQSVAIKMIDKDKILKVGLVDQLKREISIMRIVRHPNVLQLFEVMATRSKIYFVLEYAKGGELFNKLAKGKLSEEGARKYFHQLISAIDYCHSRGVYHRDLKPENLLVDEYETLRVSDFGLSALTKSKWRDGLLHTACGTPAYVAPEVLSRKGYNGAKADVWSCGVILFVLVAGYLPFHERNLIELYRKIAKAEYRCPRYFSTELKELLSGILDPDPNTRMSITRIKRSPWYRKPVERTPPKKDKTYTSEADASGLACRNSSDGPLSMNAFNIISLSPGFDLSGLFDERYSQREARFACKQTPATVIVKLKEMAQRMKLKVTKKDNGALKLA…
HvSnRK3.4	HORVU1Hr1G076910.3	2	CDS	1533	ATGGCGGCCACCCCGCCGTCGTCGCGGGACGCGTCGCCGCAGCCCCGCCGGCCGGCCTCC TCCGCGGGCCCCGGCAATGGCAAGCGCGGCGGCCTCCTGCTCGGCCGCTACGAGCTGGGA CGCATCCTCGGCCACGGCACCTTCGCCAAGGTCTACCACGCGCGCCACGCCGACACGGGC GAGACGGTCGCCATCAAGGTGCTCGACAAGGAGAAGGCCCTGCGCGCGGGCCTCGTCCCG CACATCAAGCGCGAGATCACCATCCTCCGCCGCGTCCGCCACCCCAACATCGTGCGCCTC TTCGAGGTCATGGCCACCAAGTCCAAGATCTACTTCGTCATGGAGTTCGTCCGCGGCGGC GAGCTCTTTGCGCGAGTCGCCAAGGGCCGCCTC…
			Protein	510	MAATPPSSRDASPQPRRPASSAGPGNGKRGGLLLGRYELGRILGHGTFAKVYHARHADTGETVAIKVLDKEKALRAGLVPHIKREITILRRVRHPNIVRLFEVMATKSKIYFVMEFVRGGELFARVAKGRLKEDTARRYFQQLISAVGFCHARGVFHRDLKPENLLVDEHGDLKVSDFGLSAVADQFHPDGLLHTFCGTPSYVAPEMLARRGYDGAKADIWSCGVILFVLMAGYLPFHDQNLMAMYRKIYRGEFRCPRWFSKDLTSLLNRLLDTNPETRITMAEVMQSRWFQKGFRPVRFYVEDDQLHSLADGESEELGLVEPAEPPPPPPLPPPLPPPPQQEDDDSGWESDSSVASCPATLSSEERQRPAGRLTRPASLNAFDIISFSKGFDLSGLFE…
HvSnRK3.5	HORVU2Hr1G016750.17	15	CDS	1347	ATGTACAAGGCAAGGAGGCAAGCCTCACTCAAGGTGAGGCGACGAGTCGGCAAGTATGAG CTCGGGCGCACCATCGGGGAAGGGACGTTCGCCAAGGTCCGGTTCGCAAAGGACACCGAG TCCGGTGATCATGTTGCCATCAAGATCCTTGACAAGGCCAAGGTTCAGAAGCACGGGTTG GTCGAACAGATTAGACGAGAAATCTGTACGATGAAGCTGATACAGCACCCCAATGTCGTC CGCCTGCATGAGGTGATGGGAAGTAAGGCAAGAATCTTCATCGTTCTGGAGTATGTTACG GGTGGAGAGCTCCATGACATCATTGCCGCCCATGGGAGCCTGAAGGAGGATGAAGCACGC AGATACTTTCAGCAATTGATCAACGCTGTTGAT…
			Protein	448	MYKARRQASLKVRRRVGKYELGRTIGEGTFAKVRFAKDTESGDHVAIKILDKAKVQKHGLVEQIRREICTMKLIQHPNVVRLHEVMGSKARIFIVLEYVTGGELHDIIAAHGSLKEDEARRYFQQLINAVDYCHSRGVYHRDLKLENLLLDTAGNLKVSDFGLSAISEQAKADGLLHTTCGTPNYVAPEVIEDKGYDGAFADLWSCGVILFVMLAGYLPFEDDNVSALYKKISGAQFTCPSWFSDGAKRLIHRILDPNPSTRITIPQLLKDPWFKKGYKPPVFHEKYQTSLDDVDAAFGDSEEKQVKEEMEGQPASMNAFELISLNKGLNLDNFFEADKKYRRETRFTSQCPPEEIISRIEEAAKPLGFDIQKNNYKMRMKNLEAGRKGNLNVATEVVF…
HvSnRK3.6	HORVU2Hr1G018260.1	2	CDS	1353	ATGGGGGAGCAGAAGGGGAATATTCTGATGCACAAGTACGAGATGGGGAAGATGCTCGGG CAGGGGACCTTTGCCAAGGTCTACCATGCCCGCAACATCGAGACCTCGCAGAGCGTCGCC ATCAAGGTGACCGACAAGGAGAAGGTTCTGAAGGGCGGGCTCACGGACCAGATCAAGCGC GAGATCTCTGTGATGAAGCTGGTCAAGCACCCTAACATTGTTCAGATGTATGAGGTCATG GCGACCAAAACCAAGATTTACTTTGTGTTGGAGCATGTCAAGGGCGGTGAGCTGTTTAAC AAGGTTCAGAGAGGAAGGCTCAAGGAAGATGCTGCAAGGAAGTACTTCCAGCAGCTGATC TGCGCAGTTGACTTTTGTCACAGCAGGGGCGTC…
			Protein	450	MGEQKGNILMHKYEMGKMLGQGTFAKVYHARNIETSQSVAIKVTDKEKVLKGGLTDQIKREISVMKLVKHPNIVQMYEVMATKTKIYFVLEHVKGGELFNKVQRGRLKEDAARKYFQQLICAVDFCHSRGVYHRDLKPENLLLDENSNLKVSDFGLSTISECRRLDGLLHTSCGTPAYVAPEVINRKGYDGAKADIWSCGVILFVLMAGYLPFQDKNLMNMYKKIGKAEFKCPSWFSSDIRRLLLRILDPNPSTRISIEKIMEHPWFRKGLDAKLLRYNLQAKDAVPASDMTATSDSLSSSNSAIEGKEQETKKLSNMNAFDIISLSTGLDLSGMFEDNDKKRESKFTSTNSASTIVSKIEDIAKGMQLKLVKKDGGMLKMEGSKPGRKGVMSIDAEIF…
HvSnRK3.7	HORVU2Hr1G027080.5	13	CDS	1356	ATGGCGGCGACGGAGGGAGCAATGCGGATGGGCAAGTACGAGATGGGGCGGACGCTGGGG GAGGGGCACTTCGGCAAGGTGAGGCTGGCGCGGCACGCCGACACGGGCCGGCCCTTCGCC ATCAAGATCCTCGACCGCCAGCGCATCCTCGCCATGAAGATCGACGAGCAGATAAAGACG GAGATCGCGACGCTGAAGCTGCTCAAGCACCCCAACGTCGTCCGCCTCTACGAGGTTGCC GCAAGCAAGACCAAGATATACATGGTCCTCGAGTACGTAAATGGTGGAGAGCTATTTGAG AAAATTGCACTAAAGGGCAAGCTGCCAGAGAAGGAAGGGAGGAAACTGTTCCAGCAGCTA ATGGATGCTGTAAGCTATTGCCACGAGAGGGGG…
			Protein	451	MAATEGAMRMGKYEMGRTLGEGHFGKVRLARHADTGRPFAIKILDRQRILAMKIDEQIKTEIATLKLLKHPNVVRLYEVAASKTKIYMVLEYVNGGELFEKIALKGKLPEKEGRKLFQQLMDAVSYCHERGVYHRDLKPENVLVDAKGNIKVSDFGLSALPQHQRKDGLLHTTCGSPNYIAPEVLLNKGYDGSMSDVWSCGVILYVMLTGNLPFDDENMVVLYQKILKGDYRIPKWLSPGAQDILRKLLDPNPITRLGMDGMRAHDWFNQCYTPAVPFDDDDDNYVGDDNSHMTKHNGIQDNPAINQMNAFQLIGMSSCLDLSGFFEKEDVSERKIRFASNYPPTYLFEKIESNVINMGFQVQKNNGKLKVIQERKGPTNPRGHGSLLISAEVFEINES…
HvSnRK3.8	HORVU2Hr1G060350.5	14	CDS	1386	ATGGTTGATTCGAGCGCGGGTGGGAAGATGAGCGCGCATGGGGGCGGCGGCGGCAGGACG CGGGTGGGGAGGTACGAGCTGGGGAGGACGCTGGGGGAAGGGACGTTCGCCAAGGTCAAG TTCGCCAGGAACGTCGAGACCAGCGAGAATGTCGCCATCAAGATCCTCGACAAGGACAAG GTCCTCAAGCACAAGATGATCGCGCAGATAAAGCGCGAGATCTCCACCATGAAGCTCATC AGGCACCCCAACGTCATCCGCATGTACGAGGTGATGGCCAGCAGGACAAAGATATACATA GTCATGGAGCTTGTCACAGGCGGCGAACTTTTCGACAAAATCGCTTCGCGTGGGAGGCTC AAAGAGGACGACGCCAGGAAATATTTCCAGCAG…
			Protein	461	MVDSSAGGKMSAHGGGGGRTRVGRYELGRTLGEGTFAKVKFARNVETSENVAIKILDKDKVLKHKMIAQIKREISTMKLIRHPNVIRMYEVMASRTKIYIVMELVTGGELFDKIASRGRLKEDDARKYFQQLINAVDYCHSRGVYHRDLKPENLLLDANGTLKVSDFGLSALSQQVREDGLLHTTCGTPNYVAPEVINNKGYDGAKADLWSCGVILFVLMAGYLPFEDSNLMALYKKIYKADFSCPSWFSTSAKKLIKKILDPNPNTRITIAEVINNEWFKKGYQPPRFETAEVNLDDINSIFNESGDPAQLVVERREERPAVMNAFELISTSQGLNLGTLFEKQTDSVKRETRFASRLPANEILSKIEAAAGPMGFNVQKRNYKLKLQGENPGRKGQL…
HvSnRK3.9	HORVU2Hr1G117610.1	1	CDS	1377	TACCTCAACAAAACCATAGGCAACAAACTCCTCCAAAAAGAAGACAATAAAGCACACGCA CTTAGTATCTTGCCGGCCATGGGGCCGGAAGATTCACCGGCTGCCGACGGCTACTCCAAG GTCCTGCAGGGCCGGTACGAGCTTGGCCGCGTGCTCGGCCGGGGTGGATCGTCCAAAGTC TACCGCGCGCGCGACATCCGCACGGGCGTCTTCGTCGCCGTCAAGGCCATCCGGAAGCCA CACCACCCGTTCTCTCCCGAGATGGCCGCCACGGCAAGGCGGTCCGTGGAGCGGGAGCTC GCCGCGCTCCGCCGCGTGAAGGGACACCCACACGTCATGCGCCTCTTGGACGTCCTGGCA TCCCGCTCCACCGTCTACCTCGTGCTAGAGCTG…
			Protein	458	YLNKTIGNKLLQKEDNKAHALSILPAMGPEDSPAADGYSKVLQGRYELGRVLGRGGSSKVYRARDIRTGVFVAVKAIRKPHHPFSPEMAATARRSVERELAALRRVKGHPHVMRLLDVLASRSTVYLVLELARGGTLLSAMDERGRFDEPTARRLFVQLVSALAHVHSRGVFHRDVKPENLLLDEHGDLKLTDFGLCTLAGRHLGADGLAATRCGSPAYVAPEILYKKRYDAGKVDVWSSGVALFSLTAGYLPFNDANLMGMYRKIFSGRFRCPRWFSPELRCLIGRMLDPNPDTRIKIGEIMEHPWLQQDGTSSFGNIIRAGSSDPRPEVMKWEAEMEQVRGLNAFHIIAFASGCDLSGLIGPLPDRVRFAVEGVDIGSVLDKAEEIGREEGFVMRRK…
HvSnRK3.10	HORVU3Hr1G025810.1	1	CDS	1536	ATGGCGCGGATGGCAAGCAAGGGGGCCAGCGGGCGCGAGCGCGAGGCGGGGAAGAAGGCG CTGCTGCTGGGGCGGTTCGAGGTGGGGAGGATGCTGGGGCAGGGCAACTTCGCCAAGGTG TACCAGGCGCGCAACGTGGCCACCGGCGAGGAGGTGGCCATCAAGGTGATCGAGAAGGAG AAGGTGTTCAAGTCCGGCCTCACGGCGCACATCAAACGCGAGATCGCCGCGCTCCGCCGC GTGCGCCACCCGCACATCGTGCAGCTCTACGAGGTCATGGCCACCAAGCTCCGCATCTAC TTCGTCATGGAGTACGTGCGCGGCGGCGAGCTGTTCGCGCGCGTTGCCAAGGGCCCCCTG CCGGAGGCCGAGGCCCGGCGCTACTTCCAGCAG…
			Protein	511	MARMASKGASGREREAGKKALLLGRFEVGRMLGQGNFAKVYQARNVATGEEVAIKVIEKEKVFKSGLTAHIKREIAALRRVRHPHIVQLYEVMATKLRIYFVMEYVRGGELFARVAKGPLPEAEARRYFQQLVSAVAFCHARGVYHRDIKPENLLVDDAGDLKVSDFGLSAVAEQMRHDGLFHTFCGTPAYVAPEVLSRRGYDAAKADLWSCGVVLFVLGAGYLPFQDRNLVGMYRKIHRGDFRCPKWFSPELLRLMHRVLDTKPPRRATVDEIMDNEWFKVGFRRFSFRIEDDRSFTCFDLDDGDAYAPTSPPDTPRTTDGSDYGDATDQQQRISGGMTSCGSAPSLLEGRFGQLGGSSRRRSSLNAFDLISFSPGFDLSGLFEDGGGEGSSGEGEQQ…
HvSnRK3.11	HORVU3Hr1G029350.3	4	CDS	1692	ATGGAAGGATGGGATGAAGGCCAGGATGTGTGGATGGATGGATGTATTCAGAGCAGGCCA GTGATGAGGCTCCCCTGCCTACAAATAGCACCAGAAACCACAGCCATCCAACACAATGTA CCAGGCTTTATTTTTAGGCGGCCTGTTCCAGCTCCAGAGAGAAGGGCAAGCTCCTGGCCT CATGTCGCGAGGAAAGCTCTAGCCACCGCAGACTATTCTTCTCTCCCGCCATCCTCTCCA TCATCCTTGGAGGATTCTCCAGTTTGCTGCTGCTCTTGTGCCCAAGAATCCGATAAGATG GAGAGGAAGTCCACCATCCTCATGAACCGGTATGAGCTTGGCCGTATGCTCGGGCAGGGC ACCTTCGCCAAGGTGTACCATGCGCGGAGCCTT…
			Protein	563	MEGWDEGQDVWMDGCIQSRPVMRLPCLQIAPETTAIQHNVPGFIFRRPVPAPERRASSWPHVARKALATADYSSLPPSSPSSLEDSPVCCCSCAQESDKMERKSTILMNRYELGRMLGQGTFAKVYHARSLATNQSVAIKVIDKEKVLRVGMIDQIKREISIMRLVRHPNIVQLHEVMASKSKIYFAMEYVRGGELFARVAKGRLKEDAARKYFQQLIGAVDFCHSRDVYHRDLKPENLLVDEHGNLKVSDFGLSALKECQKQDGLLHTTCGTPAYVAPEIINKKGYDGEKADIWSCGVILFVLLAGYLPFQDSNLMEMYRKISKGDVRYPQWFSSDARKLLCRLLDPNPNTRITMDKLIEHPWFKKGYKPAVMLGTPRASKDLNDVQAAFSTDHKDGE…
HvSnRK3.12	HORVU3Hr1G073100.2	3	CDS	1731	CAGAGAGCCATACTGCATAGAGGAGGCGGAGAGGAAAGGAAACGAGAAATAGTTTTCGCA GAGCCGTTAAGCTCCCTCCCCCTCCACTTCACCTCACCTCCTTCGAGGCCGGCTGCTCCA CCTCCACCTAATCCCCTTCGCCTCGTCTTCGCCTCCCTCCACCACCCGTCCATGGCGGCC GTCAAGCCGCCGCCGCCCGACCCGTCTCCGCAGGCCGCGCGGCTGCCGTCCCCTTCCTCC TCCTCCTCCTCGGCCTCGGCGGCGGCGGCGGCCAAGCGAGGCGGCACCGGCTCCCGCGGG CTGCTGATGGGGCGCTACGAGCTGGGCCGCGTCCTGGGCAAAGGCACCTTCGCCAAGGTG TACCACGCGCGGCACCTGCAGACCGGCGAGAGC…
			Protein	576	QRAILHRGGGEERKREIVFAEPLSSLPLHFTSPPSRPAAPPPPNPLRLVFASLHHPSMAAVKPPPPDPSPQAARLPSPSSSSSSASAAAAAKRGGTGSRGLLMGRYELGRVLGKGTFAKVYHARHLQTGESVAIKVLDREKAVRSGLVSHIKREIAVLRRVRHPNIVHLFEVMATKTKIYFVMELVRGGELFSRVSKGRLKEDTARRYFQHLISAVGFCHTRGVFHRDLKPENLLVDEAGNLKVSDFGLSAVAEPFQPEGLLHTFCGTPAYVAPEVLARRGYEGAKADIWSCGVILFVLMAGYLPFHDQNLMAMYRKVYKGEFRCPRWFSKDLTSLIMRFLDTNPSTRITLPEVMESRWFKKGFRPVKFYIEDDQLYNVIDAENDMLDLGLSDPLPQPL…
HvSnRK3.13	HORVU3Hr1G073110.1	2	CDS	1437	ATGGCCATGGAGAAGAACCAAGATTCCAAAGTGATCATGGGTCGGTACAGGCTGGGGCAT CTTCTAGGCCGTGGCAGCTTCGCCAAGGTTTACAAGGCCCATAACATCTCCACCGGCGAG GTCGTGGCCATCAAGGTGTTCGACAAGGAGGCCGTGCGACAGTCCGGCACGGTGGAGCAG GTGAAGCGCGAGGTGGACGTGATGCGGCGGGTGCACCACCCCAACGTCGTCCGCCTCCAC GAGGTGATGGCCACGCGCTCCAGGATCTACTTCGTCATGGAGTACGCCAGCGGCGGCGAG CTCTTCGCTCGCCTCGCCCAGAGCACGCGCTTCCCGGAGCCCGTCGCTCGCCGCTACTTT CAGCAGCTGGTCACGGCCGTCGAGTTCTGCCAC…
			Protein	478	MAMEKNQDSKVIMGRYRLGHLLGRGSFAKVYKAHNISTGEVVAIKVFDKEAVRQSGTVEQVKREVDVMRRVHHPNVVRLHEVMATRSRIYFVMEYASGGELFARLAQSTRFPEPVARRYFQQLVTAVEFCHSRGVYHRDLKPENLLLDADGNLKVSDFGLSALADAAASRHGGDALLHTTCGTPSYVAPEVILKRGYDGAKADVWSCGVILFVLLAGRLPFHDTNLMLLYKRIARSDYKCPAWFSLDARKLLARLLDPNPNTRITITKLMARTWFRKDPCPLDDKPLDTSETAVFLGEEASGHHDDNQPEGAARKRKRSKVTASSPAINVRPSSMNAFDIISRSSVLDLAKMFDAEDKTSEARFSTKETTTAIVSKLGEIAEAGRFSFKLNKEKGRVEL…
HvSnRK3.14	HORVU3Hr1G081420.3	2	CDS	1530	ATGGATGAGAGGAGGACTATATTGATGGGCCGTTATGAAATCGGGAAGCAATTGGGACAA GGAACTTTTGCAAAGGTTTATTATGCCCGAAATCTTGCAACTGGCCAAGCTGTTGCTATA AAGATGATCAATAAAGATAAGGTTACCAAGGTTGGACTTATTGAGCAGATAAAGAGAGAG ATTTCAGTAATGAGATTGGTGAAGCACCCAAATGTCCTGCAACTTTTTGAGGTTATGGCT ACCAAGAGCAAGATTTATTTTGTATTGGAGTATGCTAAAGGCGGTGAGCTTTTCAACAAG ATAGTAAAGGAGGGGAAGCTTAATGAGGATGCTGCTAGGAGGTATTTCCACCAATTGATA AGTGCTATTGACTATTGCCACAGCAGGGGTGTT…
			Protein	509	MDERRTILMGRYEIGKQLGQGTFAKVYYARNLATGQAVAIKMINKDKVTKVGLIEQIKREISVMRLVKHPNVLQLFEVMATKSKIYFVLEYAKGGELFNKIVKEGKLNEDAARRYFHQLISAIDYCHSRGVYHRDLKPENLLLDENENLKVSDFGLSALADCARQDGLLHTTCGTPAYVAPEVLSRKGYDGAKADVWSSGVILFVLVAGYLPFHETNLIEMYRRISKADFKCPRYFSAELKDLLHKILDPDPSTRIPISRIKKSAWYRRPVEVNAKKTEPEATHTFSAEAASSVSTGCSTSERNQGSLSLPNLNAFDIISLSTGFSLSGFFEDEYGRREERFTTRQPVTMVLTKFKELARRLKLKIKKKENGVLKLAAPKEGKKGFLELDAEIFEVAPS…
HvSnRK3.15	HORVU4Hr1G021090.1	1	CDS	1329	ATGGCGGATCAGGCGGAGGGGAAGAAGGGCGGGGTGTTGCAGGGGCGCTACGAGATGGGC CGTGTGCTCGGCCACGGCAACTTCGGGCGGGTGCACATCGCGCGGGACCTGAGGACGGGG CGGGCCGTGGCGGTCAAGGTCGTTGCCAAGGACAAGGTGGTGCGCGCCGGCATGGTGGAG CAGATCAAGCGGGAGATCGCCGTCATGAAGCGGGTCTCCCACCCCAACATCGTCGAGCTC CACGAGGTCATGGCCACGCGCTCCAAGATCTACCTCGCCCTCGAGCTCGTCCGCGGCGGG GAGCTCTTCGCGCGGATCGAGCGGTCCGGCCGCGTCACGGAGGACGTCGCGCGCCGCTAC TTCCGCCAGCTCATCTCCGCCATCGACTTCTGC…
			Protein	442	MADQAEGKKGGVLQGRYEMGRVLGHGNFGRVHIARDLRTGRAVAVKVVAKDKVVRAGMVEQIKREIAVMKRVSHPNIVELHEVMATRSKIYLALELVRGGELFARIERSGRVTEDVARRYFRQLISAIDFCHARGVYHRDLKPENLLLDEAGNLKVVDFGLSALADHARADGLLHTLCGTPGYAAPEVLRDKGYDGAKADLWSCGVILYVLLAGSLPFPDNNVVTMYKKAQRGDYRCPPWFSTDARRLIPKLLDPDPTTRITVAQLVETPWFKKTSIAKPVSLGPPADSACAKDAADKDEPEAMNAFHLISLSEGFDLSPLFEGHPASRRREGGMRFATREPATGVVSRLEDVAARGGGRMRVTKSSPGGVRLEGAERGGRKGRLTVAAEIFSVAPSVL…
HvSnRK3.16	HORVU4Hr1G022630.1	2	CDS	1335	ATGGCGAACAGAGGGAAGATTCTAATGGAGCGCTACGAGCTGGGAAGATTGTTGGGGAAG GGAACATTTGGCAAGGTGCACTTTGCGAGGAGCCTTGAGTCCAACCAAAGCGTCGCCATA AAGATGTTGGACAAGGAGAAGGTGCTCAAGGTTGGGCTCTCGGAGCAAATCAGGCGTGAG GTCACAACCATGCGGTTGGTGGCACACAAGAACATTGTTCAGCTTCATGAGGTCATGGCG ACACGAAACAAAATATTCTTTGTGATGGAGTATGTGAAAGGTGGCGAGCTCTTTGACAAG GTTGCAAAGAGTGGCAAGCTCACAGAGGGTGCTGCACACAAGTATTTCCAGCAGCTCATC AGTGCAGTGGATTACTGCCACAGCCAAGGTGTG…
			Protein	444	MANRGKILMERYELGRLLGKGTFGKVHFARSLESNQSVAIKMLDKEKVLKVGLSEQIRREVTTMRLVAHKNIVQLHEVMATRNKIFFVMEYVKGGELFDKVAKSGKLTEGAAHKYFQQLISAVDYCHSQGVYHRDLKLENLLLDENENLKVSDFGLSALSESKRQDGLLHTTCGTPAYVAPEVISKTGYDGAKSDIWSCGVILFVLIAGYLPFHGSNLMEMYRKIEQGDFRCPSWFSHKLQKLLCKILDPNPSTRASIQKIKESTWFRKGPRGTLAVKERTPSENVTTNAPPTAGVRARKNTHEDVKPLMLTNLNAFEIISFSTGFDLSGLFIQEECRKETRFTSDKPASAIISKLEYVAKAMNLRVRKKDNGVVKMQTRKEGRNGAVQLDMEIFEITP…
HvSnRK3.17	HORVU4Hr1G026300.12	16	CDS	1323	ATGAGTACAACCAAGGTGAAGAGGCGTGTGGGCAAGTATGAGCTAGGCCGGACCATCGGC GAGGGCACATTCGCCAAGGTCAGGTTCGCCAGGAACACCGAGACAGGGGACCCCGTTGCC ATCAAGATCTTGGACAAGGAGAAGCTTCTCAAGCACAAGATGGTTGAGCAGCAGATCAAG CGGGAAATCGCAACGATGAAGTTGATTAAGCATCCCAATGTTGTCCGCATACACGAGGTG ATGGGAAGCAAAACAAAGATCTACATTGTTTTAGAATATGTCACCGGTGGCGAGCTCTTT GACACAATTGTTAACCATGGCAGAATGAGGGAAGATGAGGCAAGGAGATACTTCCAACAG TTGATTAATGCGGTTGATTATTGCCATAGCAGG…
			Protein	440	MSTTKVKRRVGKYELGRTIGEGTFAKVRFARNTETGDPVAIKILDKEKLLKHKMVEQQIKREIATMKLIKHPNVVRIHEVMGSKTKIYIVLEYVTGGELFDTIVNHGRMREDEARRYFQQLINAVDYCHSRGVYHRDLKPENLLLDSCGNLKVSDFGLSALSQQLKDDGLLHTTCGTPNYVAPEVLEDQGYDGAMADLWSCGVILFVLLAGYLPFEDSNLMVLYKKISDAEFTFPPWTSFPAKRLLTRILDPNPMTRITVQEMLEDEWFKKGYKRAEFDEKYDTTLDDVDAVFNDSEEHHVTEKKEEEPVALNAFELISMSAGLNLGNLFDSEQEFKRETRFTSKSSPKEIVRKIEEAAKPLGFDVQKKNYKLRLEKVKAGRKGNLNVATEILRVGPSL…
HvSnRK3.18	HORVU4Hr1G052200.2	15	CDS	1350	ATGTATCGGGCCAAGAGAGCCGCATTGTCACCAAAGGTGAAGCGCCGTGTCGGCAAGTAT GAGCTCGGCCGCACCATCGGGGAAGGGACATTTGCAAAGGTCAGGTTCGCAAAGAACACT GAAACTATGGAGCCTGTTGCTATCAAAATCCTCGACAAGGAGAAGGTTCAGAAGCTCAGA TTGGTTGAACAGATTAGGCGCGAAATTTGCACTATGAAGTTAATAAAGCATCCTAATGTT GTCCGACTGCACGAGGTGATGGGAAGTAAAGCAAGAATTTTCATTGTTCTGGAATACATT ACTGGAGGGGAACTCTTTGATACCATTTATACCAATGGAAGGTTGAAAGAAGAGGAAGCA CGCAAATACTTCCAACAACTGATAAATGCCGTT…
			Protein	449	MYRAKRAALSPKVKRRVGKYELGRTIGEGTFAKVRFAKNTETMEPVAIKILDKEKVQKLRLVEQIRREICTMKLIKHPNVVRLHEVMGSKARIFIVLEYITGGELFDTIYTNGRLKEEEARKYFQQLINAVDYCHSRGVYHRDLKLENLLLDAAGNLKVSDFGLSALTEQVKADGLLHTTCGTPNYVAPEVIEDRGYDGAAADIWSCGVILFILLAGFLPFEDENIIALYKKISEAQFTCPSWFSTGAKKLISRILDPNPSTRMTIPQILEDPWFKKGFKPPVFDDKYETSFDDVYAAFGDSEDQHVKEETEHKPTSMNAFELISLNQGLNLDNLFEAKEEHKRETRFTSQCPPKEIISKIAEAARPLGFDIQKKNYKMRMENPKAGRKGNLNVATEVF…
HvSnRK3.19	HORVU4Hr1G083080.1	15	CDS	1338	ATGGCGGCGGCGGGCAGGGGCGGGGGGCCGAGGCGGACGACGCGGGTGGGGCCGTACGAG CTCGGCAAGACCATCGGCGAGGGCAGCTTCGCCAAGGTCAAGGTCGCCAAGGACACCCGC AACGGAGCCACCTGCGCCATCAAGGTGCTCGACCGCAACCACGTCCTCCGACACAAGATG GTCGAGCAGATCAAACGGGAGATCGCCACAATGAAGCTAATAAGACATCCAAATGTGGTC CAGCTGCATGAGGTGATGGCTAGCAAATCGAAGATATACATGGTTCTTGAGTTTGTTGAG GGAGGCGAGCTTTTTGATAAGATCGTCAATTCCGGGAAGCTAGGAGAAGATGAAGCAAGA AGATACTTCCACCAACTTATAAATGCGGTCGAT…
			Protein	445	MAAAGRGGGPRRTTRVGPYELGKTIGEGSFAKVKVAKDTRNGATCAIKVLDRNHVLRHKMVEQIKREIATMKLIRHPNVVQLHEVMASKSKIYMVLEFVEGGELFDKIVNSGKLGEDEARRYFHQLINAVDYCHSRGVYHRDLKPENLLLDSYGALKVSDFGLSAFSPQTKDDGLLHTACGTPNYVAPEVLADKGYDGMAADVWSCGIILFVLMAGYLPFDDPNLMTLYKLISRANVSCPPWFSTGARNLIKRILDPNPHTRITIAQILEDEWFKKDYKPPLSEHNEDVSLEDVDAAFDSSEEHLVAERREKPESMNAFALISRSAGFNLGNLFEKEMMGMVKRETSFASQRTPQEIMSKIEEACGPLGFNVRKQNYKMKLKGDKTGRKGHLSVATEVF…
HvSnRK3.20	HORVU5Hr1G014200.1	1	CDS	1302	ATGAACGGCAAGAGCAAGAAGAGCAAGGGCACGCCACTGCTGGGCAAGTACGAGCTCGGG CGACTGCTCGGTCGCGGCACGTTCGCCAAGGTCTACCTCGCGCACCCGGTCACTGGCGGT GAGCCGGTGGCAGTGAAGGTGATCGACAAGGCGGAGGTGATGGGCATGGAGGGCATGGCG CCTCGCGTGCTCCGGGAGGTGGTGGCCATGCGCCGGCTTCGCCACCCGGGCGTGCTCCGC CTCCACGAGGTGCTCGCCACCCGCTCCAGGATCTACCTCGTCATGGAGCTAGCCCCCCGT GGCGACCTCCAGTCCATGCTCGCCGCCCTACCAAACCGCCGCTTCTCGGAGAAGGCCGCG CGGCGCGTGTTCGTGCAGCTCACGGCGGCGCTC…
			Protein	433	MNGKSKKSKGTPLLGKYELGRLLGRGTFAKVYLAHPVTGGEPVAVKVIDKAEVMGMEGMAPRVLREVVAMRRLRHPGVLRLHEVLATRSRIYLVMELAPRGDLQSMLAALPNRRFSEKAARRVFVQLTAALAHCHARGVTHRDVKPQNVLLDSAGNLKVSDFGLSALPDTLRDDGRLHTACGTPAYAAPEVLRHASYDGAKADAWSCGVMLFVLLAGRLPFDDANIPDMCRKAHRREYEVPPWVTPPARRLVHRLLDPNPATRVSVEALAATHPWFVKRSLSLDSQLDGLLDGQPERALTFRAPAVNAFDIISMSQGLDLSGLFGGSKNREKRFMTTASPEQTLEQLSRASGKLGYVVVGKKGVGCQRRPPGRPAISVGISELVPPLMLVEMRLEMDDG…
HvSnRK3.21	HORVU5Hr1G046830.3	2	CDS	1344	ATGGAGAACAGTGGGAAGATTGTAATGGGGAGGTATGAACTGGGGAGGCTGTTAGGGAAA GGAGCATTTGGCAAGGTGCACTATGCGAAGAACCTTGAGTCAAACCGAGGTGTCGCCATA AAGATGATGGACAAGGAGACGGTGCTGAAGGTCGGGCTTGCGGAGCAGGTCAGGCGTGAG ATCACAACCATGCGGTTGGTAGCGCACAAAAGCATTGTTCAGCTCCATGAGGTCATGGCG ACACGAAGCAAGATCTACTTCGTCATGGAGTACATGAAAGGCGGTGAGCTCTTTGACAAG GTTTCCAAGGCTGGCAAGCTCACCGAGGGTGCTGCACATAAGTACTTCCAGCAGCTCATC AGTGCAGTGGATTACTGCCACAGCCGAGGCGTA…
			Protein	447	MENSGKIVMGRYELGRLLGKGAFGKVHYAKNLESNRGVAIKMMDKETVLKVGLAEQVRREITTMRLVAHKSIVQLHEVMATRSKIYFVMEYMKGGELFDKVSKAGKLTEGAAHKYFQQLISAVDYCHSRGVYHRDLKPENLLLDENENLKVSDFGLSALSESKRQDGLLHTTCGSPAYVAPEVISKGGYDGAKSDIWSCGVILFVLVAGYLPFQGQNLIEMYRKIEKGDFRCPGWVSPKLQKLLHKIMDPDPNKRISIQKIKESTWFRKGPGENLTVKERLPNENTTTDAVPTLGVRRRKNSHEDRKPLAVTNLNAFEIISFSTGFDLSGLFIEKESKKEARFTSEQPASAIVSKLEDVAKQLNLRVRKKDNGVVKMQVRKEGRNGVLQFDSEIFEISP…
HvSnRK3.22	HORVU5Hr1G046880.1	2	CDS	1323	ATGGAGAACAGTGGGAAGATTGTAATGGGGAGGTATGAACTGGGGAGGCTGTTAGGGAAA GGAGCATTTGGCAAGGTGCACTATGCGAAGAACCTTGAGTCAAACCGAGGTGTCGCCATA AAGATGATGGACAAGGAGACGGTGCTGAAGGTCGGGCTTGCGGAGCAGGTCAGGCGTGAG ATCACAACCATGCGGTTGGTAGCGCACAAAAGCATTGTTCAGCTCCATGAGGTCATGGCG ACACGAAGCAAGATCTACTTCGTCATGGAGTACATGAAAGGCGGTGAGCTCTTTGACAAG GTTTCCAAGGCTGGCAAGCTCACCGAGGGTGCTGCACATAAGTACTTCCAGCAGCTCATC AGTGCAGTGGATTACTGCCACAGCCGAGGCGTA…
			Protein	440	MENSGKIVMGRYELGRLLGKGAFGKVHYAKNLESNRGVAIKMMDKETVLKVGLAEQVRREITTMRLVAHKSIVQLHEVMATRSKIYFVMEYMKGGELFDKVSKAGKLTEGAAHKYFQQLISAVDYCHSRGVYHRDLKPENLLLDENENLKVSDFGLSALSESKRQDGLLHTTCGSPAYVAPEVISKGGYDGAKSDIWSCGVILFVLVAGYLPFQGQNLIEMYRKIEKGDFRCPGWVSPKLQKLLHKIMDPDPNKRISIQKIKESTWFRKGPGENLTVKERLPNENTTTDAVPTLGVRRRKNSHEDRKPLAVTNLNAFEIISFSTGFDLSGLFIEKESKKEARFTSEQPASAIVSKLEDVAKQLNLRVRKKDNGVVKMQVRKEGRNGVLQFDSEIFEISP…
HvSnRK3.23	HORVU5Hr1G065350.1	1	CDS	1341	ATGGAGGACGCTGCGGAGGGCAAGACGAACGTGCTGCAGGGGAAGTACGAGCTGGGGCGG GTGCTGGGGCACGGCAACTTCGGCCGGGTGCACGCGGCGCGGGACCTGCGCACGGGCCGC GGGGTGGCGGTTAAGGTGGTGGCCAAGGACAAGGTGGAGCGCGCCGGGATGGTGGAGCAG ATCAAGCGGGAGATCGCGGTGATGAAGATGGTGTCCCACCCCAACATCGTCGAGCTGCAC GAGGTGCTTGCCACGCGCACCAAGATCTACCTGGCCCTCGAGCTCGTCCGCGGCGGCGAG CTCTTCGCCCGGATCTCCCGCGCCGGCCGCCTCCGGGAGGACGTCGCGAGGCGGTACTTC CGCCAGCTCATCTCCGCGGTCGACTTCTGCCAC…
			Protein	446	MEDAAEGKTNVLQGKYELGRVLGHGNFGRVHAARDLRTGRGVAVKVVAKDKVERAGMVEQIKREIAVMKMVSHPNIVELHEVLATRTKIYLALELVRGGELFARISRAGRLREDVARRYFRQLISAVDFCHGRGVYHRDLKPENLLLDEAGNLKVADFGLSALAGHARPDGLLHTACGTPAYVAPEVLGGNGYDGAKADIWSCGVILYVLLVGALPFQDENLMSMYRKMQRGGFLCPSWVSKDARKLIGRLLDPNPSSRITIASLVESPWFKKTSSIPSPLLEPVSSAAARGNGEDKDEPPEALNAFHLISLSAGFDLSPLFDQEPSTGRGTRGGVMRFATREPASGVISRLEGLATGGAMRVTKSGARGVRLEGAERGRKGRLGVAAEFFSVAPSVLV…
HvSnRK3.24	HORVU5Hr1G065370.2	2	CDS	1515	CAGTTCCAATTCCAGTGTGCCGCCCTCAACAAACCAGCAACGCCCGCGTCAAACCCATGT GCCCGCTCCCATCAACGCGCCACATCTCTACGTGCCCACCCCCACCTAGTTAAAATCCTA AACGACGAGCAGCAGCAGCAGTGGCCGGCCGCAGTGAGCTCCGAAAACAAGTCGACAGCG TCCGAGCAAGCAGAAGCAGAGCAATCCTCACAAACAATGGCGAGAGGGCGGGAGGGCGAG GTGAGGAACCTGGTGCTGGGCAAGTATGAGCTGGGGCGGATGCTGGGGCAGGGCTCCTTC GCCAAGGTCATCGACAAGGCCCGCCTCCGCCAGACGGACGGCATGGTGGAGCAGCTGCGC CGGGAGATCTCCATCATGCGCATGGTGCGCCAC…
			Protein	504	QFQFQCAALNKPATPASNPCARSHQRATSLRAHPHLVKILNDEQQQQWPAAVSSENKSTASEQAEAEQSSQTMARGREGEVRNLVLGKYELGRMLGQGSFAKVIDKARLRQTDGMVEQLRREISIMRMVRHPNVVGIREVLASRQRVFVVMEYARGGELFAKVARGRLTEDAARNYFQQLVAAVAFCHSRGVAHRDLKPENLLLDEDGRLKVTDFGLAALPEQLRHDGLLHTQCGTPAYVAPEVLRKRGYDGARADMWSCGVVLYVLLCGFLPFQHDNYVKMYQKIFKGEYQMPPWVSGEARRLIGRLLAVDPAKRISIPEIMLTPWFKRGFVPPVPSSPVTPRKWDDDNAAAALIDGSEDSSGNISPRTCNAFQLISSMSSGFDLSGLFESEQKAATV…
HvSnRK3.25	HORVU5Hr1G093660.1	1	CDS	1296	ATGGCCGTCGCCAAGAGCAAGGCAGGCAAGCACGCCGCCCCGCTGCTCGGCAAGTACGAG CTCGGCCGCCTCCTCGGCCGCGGCACCTTCGCCAAGGTCTACCACGCGCGCTCCCTCGTC GGCGGGGAGGCCGTGGCCATCAAGGTGCTCGACAAGCCCGGGCTCGCCGCCACCGCCGGC ATGGACGCGCGCGTGCTCGGCGAGGTCTCCGCCATGCGCCGCCTCCGCCACCCCAACGTG CTGCGCCTCCACGAGGTGCTCGCCACGCGCTCCAAGGTCTACCTCGTCATGGAGCTCGCC CCCGGCGGCGACCTCCTCTCCAGGCTCGCCTCCCTCCCGTCGCGCCGCCTGCCCGAGCAC GCCGCGAGGCGCGTCTTCCTCCAGCTCGTCTCC…
			Protein	431	MAVAKSKAGKHAAPLLGKYELGRLLGRGTFAKVYHARSLVGGEAVAIKVLDKPGLAATAGMDARVLGEVSAMRRLRHPNVLRLHEVLATRSKVYLVMELAPGGDLLSRLASLPSRRLPEHAARRVFLQLVSALIYCHARGVSHRDVKPQNVLLDADGNLKVCDFGLAALPESHRDDGRLHTACGTPAFAAPEVLRRKAYDGVKADAWSCGVILFVLLAGRLPFDDSNMADMCRKAHRREYTLPEWVSQPARRLVSRLLDPNPATRLTVAELSTHPWFKRSLSLDSQLGSLLGGAPERDLLFQAPPTLNAFDIISMSPGLDLSGLFGENRRSREKRFMTTASPEQMVEQLGHSGAKLGYFMVGKKGVERLPLGGLSGLVAMSMEMSEVAPPLMLVELRLE…
HvSnRK3.26	HORVU6Hr1G025940.2	8	CDS	2394	ATGGACCGCGAAAGTAATGCTAAACACAGTGTCCTGGAGCTCATGCTACTCGATGCAAGT GCAGAACCGATGGATCTGCCTCTATCACTTCTGGAAGACATCACAAATGGTTTCTCTCAT GATCAGCAAATTGGCAGTGGTGGGTTTGCAGTGCTTTATAAGGGAATACTCGGGAAAGTG ACGATTGCCGTGAAAAAACTGTCAAAAACATTCGATAATCACGAGAAACAATTCCATGAA GAGGTTAGCTGTCTGATGAAGGCGAAGCACAAAAATATAGTTCGATTTCTGGGGTACTGT TCTGACACACGAGGCAAAATGGTAGCCTTTGAGGGAAAGCTTGTCATGGCAGATGTTCGG CAAAGGTTGCTCTGCTTCGAGTATCTACCTAGA…
			Protein	797	MDRESNAKHSVLELMLLDASAEPMDLPLSLLEDITNGFSHDQQIGSGGFAVLYKGILGKVTIAVKKLSKTFDNHEKQFHEEVSCLMKAKHKNIVRFLGYCSDTRGKMVAFEGKLVMADVRQRLLCFEYLPRGSLDKYIAGSSYVLQWKESYQIIKEICEGLHYLHVERRIVHLDLKPTNILLDCNMVPKIADFGLSRRFCEKQSQILTAEVKGTLGYMAPEFVNNGQITFKSDIYSLGIIITEILTRQRGYRDVEDVLDIWRNRLQESQREIHLEQVRVCTEIAKECSDYNPANRPAIQDIINRLDETESVGGSIETRGSTLSVAQEEKDPSEQHQWTPKVPGEASDEDCRMEVGTILMKRYEIGRLIAQGDLAKVYYAQNLTSEQDVAIKMIDKDKVS…
HvSnRK3.27	HORVU6Hr1G030150.2	14	CDS	1329	ATGGTGCTGGCGGAGAGCATTGGCAAGTACAGGGTCGGCCGGACCATCGGGGAGGGCGCC TTCGCCAAGGTCCGGCTCGCCGTCGACGCCGAGACTGGCCGCTGCGTCGCGGTCAAGGTC ATCGACAGGAGCACGGTGCTCAGGAACAACCTCATGTATCAGGTGAAGAGAGAGATCGGC GCGATGAAGCTTCTCAACCACCCCAACATAGTCAAGATACACGAGGTGATCGCGACAAAG ACCAAGATATGTCTGGTGATGGAGTATGTTCCGGGAGGGCAGCTCTCCGACAAGCTAAGT TACCTCAAGAGATTGGATGAGAGGGAAGCGAAGAAGTACTTCTACCAGCTGATTGATGCT GTGGACTATTGCCACCGGAGAGGCGTCTTTCAC…
			Protein	442	MVLAESIGKYRVGRTIGEGAFAKVRLAVDAETGRCVAVKVIDRSTVLRNNLMYQVKREIGAMKLLNHPNIVKIHEVIATKTKICLVMEYVPGGQLSDKLSYLKRLDEREAKKYFYQLIDAVDYCHRRGVFHRDLKPENLLLDNQGNLKVSDFGLSVLRKPGQLLSTSCGSPCYVAPEVIQHRTYDGAAADIWSCGVILFELLAGYLPFQDCSLINLYRRISRAQYALPQWITLPQKKIILRILDPSPITRAKINDIFDDEWFQEGYNPSVRRTESDYGDDCVDIDETGTNSDGSHSTEVREAGAANPEPEQFINAFRLIATCRDLDLSGLFQEQKTKLGSPHSVQETLEIITAAARDVSLSARRMGSSMVKLQDIRLLSRSMLDLTLSAEVIQVTPAHC…
HvSnRK3.28	HORVU6Hr1G054210.3	2	CDS	1317	NNNNNNNNNNNNNNNNNNNNNNNNNNNNNNNNNNACGAGCTGGGACGCATCCTCGGCCAC GGCACCTTCGCCAAGGTCTACCACGCGCGCCACGCCGACACGGGCGAGACGGTCGCCATC AAGGTGCTCGACAAGGAGAAGGCCCTGCGCGCGGGCCTCGTCCCGCACATCAAGCGCGAG ATCACCATCCTCCGCCGCGTCCGCCACCCCAACATCGTGCGCCTCTTCGAGGTCATGGCC ACCAAGTCCAAGATCTACTTCGTCATGGAGTTCGTCCGCGGCGGCGAGCTCTTTGCGCGA GTCGCCAAGGGCCGCCTCAAGGAGGACACGGCGCGCCGATACTTCCAGCAGCTCATCTCC GCCGTCGGCTTCTGCCACGCGCGCGGCGTCTTC…
			Protein	438	XXXXXXXXXXXXELGRILGHGTFAKVYHARHADTGETVAIKVLDKEKALRAGLVPHIKREITILRRVRHPNIVRLFEVMATKSKIYFVMEFVRGGELFARVAKGRLKEDTARRYFQQLISAVGFCHARGVFHRDLKPENLLVDEHGDLKVSDFGLSAVADQFHPDGLLHTFCGTPSYVAPEMLARRGYDGAKADIWSCGVILFVLMAGYLPFHDQNLMAMYRKIYRGEFRCPRWFSKDLTSLLNRLLDTNPETRITMAEVMQSRWFQKGFRPPPLPPPPQQEDDDSGWESDSSVASCPATLSSEERQRPAGRLTRPASLNAFDIISFSKGFDLSGLFEERGSEVRFISAEPMETIVTKLEEIAKMKSFSIRRKDWRVSIEGTREGEKGPLTIGAEIFEL…
HvSnRK3.29	HORVU7Hr1G089510.1	1	CDS	1461	ATGGGGGATCGGCCAAAGCTTCCTGCCCGCTACGAGCAGGTGAAGCTGCTCGGCGAGGGT AATTTCGCCAAGGTCTACCTCGCGCGGCACATGGATACCAAGGAGGAGGTGGCCATCAAG GTGATGGATAAGGAGAAGCTGATCAAGTTGGGCGCCGTTCAACAGATCAAGCGCGAGATC GCCGTGATGCGCCGCCTGCGTCACCCCAACATCGTGCAGCTCCACAAGGTGATGGCCTGC AAGTCCCGCATCTTCGTCGTCATGGAGTACGTCCGCGGCGGCCCGCTCTACCGCCACATC CCCGCCAACGGCGGCCTCAAGGAGGACGAGACGCGCCGCATCTTCCAGCAGCTCGTCTCG GCGCTCACCTTCTGCCACGCGCAGGGCGTGTAC…
			Protein	486	MGDRPKLPARYEQVKLLGEGNFAKVYLARHMDTKEEVAIKVMDKEKLIKLGAVQQIKREIAVMRRLRHPNIVQLHKVMACKSRIFVVMEYVRGGPLYRHIPANGGLKEDETRRIFQQLVSALTFCHAQGVYHRDIKPDNLLVDEHGNLKVADFGLSAHADTARREALLHTVCGTPLYVPPEVFARRGYDGAKADAWSCGIVLFVLAAGRKPFRDDDFITLYRTICRGDYRCPRTFSPELVRIVRRLLQPNPAHRITLLQIKETDWFKKGFKEISFYIDNKDCLRSLDGSEEPDLCDSDSEDETAMSSSSSGSSSPVAHGDGGMHTSVSAPSLVNLEKMHIAAARTTEPRIRRIKSMNAFDIIASSPSFDLSGLFEERGEQLRFVSSAPVNTIISKLEEI…
HvSnRK3.30	HORVU7Hr1G090260.14	15	CDS	1518	GGACCCCAACCACAGCTCGTTCCCTCCCTCGCACGCACGCACGCACGCACGCACGGCCGG CCGGCCGGCCCAGAGGAGCGGAGCGCGCGCGCTCTCCAAGCCGGACCTCGCAGGGGCCCC GATTCCGGCGGCCTTGGTGCGACGCGGGAGCTGGGAGGAGAGGCGAAGGGAATGGCAGGC GCGCCGAGGAAGAAGCTGGTGGGGCGGTACGAGGTGGGGCGGACCATCGGGCAGGGGTCG TTCGCCAAGGTGAAGTTCGCCGTCGACTCCGACACGGGCGTCCCCGTCGCCATGAAGGTG CTCGACAAGGCCACCATCCTCAACCACCGCATGCTGCAACAGATCAAAAGGGAAATATCA ATAATGAAGATTGTAAGACACCCCAACATAGTC…
			Protein	505	GPQPQLVPSLARTHARTHGRPAGPEERSARALQAGPRRGPDSGGLGATRELGGEAKGMAGAPRKKLVGRYEVGRTIGQGSFAKVKFAVDSDTGVPVAMKVLDKATILNHRMLQQIKREISIMKIVRHPNIVRLNEVLAGRTKIYIILELITGGELFDKIARQGKIRENEARKYFQQLIDAIDYCHSKGVYHRDLKPENLLLDSRGNLKVSDFGLSTLSQNGVGLLHTTCGTPNYIAPEVLSNDGYDGSAADIWSCGVILYVLMAGYLPFEENDLPTLYDKITAAQFSCPDWFSPGAKSMIQRILDRNPKTRITIEEIRADPWFKKNYVALRRGEDENVSLDDVQAVFDDIEDKYVSEGVTHKDGGPLIMNAFEMITLSQGLDLSSLFDRQQEYVKRQTR…
HvSnRK3.31	HORVU0Hr1G015380.1	2	CDS	1398	ATGGAGGAAAGGAGGACGATTTTGATGGACCGTTATGAAATTGGGAGGCACTTAGGGCAA GGGAACTTTGCCAAGGTATATTATGCCCGGAATCTCACGAGTGGACAGGCTGTTGCGATA AAGATGATCGACAAGGAGAAGGTTTCGAGGGTTGGCCTAATGGTGCAGATAAAGAGGGAG ATTTCGATAATGCGATTGGTAAGGCATCCAAATGTCTTGAAACTTTTCGAGGTAATGGCT AGCAAGAGCAAGATTTACTTTGTTTTGGAGTATGCCAAAGGTGGCGAGCTTTTCAATAAA ATAACCAAGGGAAAGTTGAGCGAGGATGCTGCGAGGAAATACTTCCATCAGCTCATCAGT GCCGTGGACTACTGCCATAGCCGAGGTGTTTAT…
			Protein	465	MEERRTILMDRYEIGRHLGQGNFAKVYYARNLTSGQAVAIKMIDKEKVSRVGLMVQIKREISIMRLVRHPNVLKLFEVMASKSKIYFVLEYAKGGELFNKITKGKLSEDAARKYFHQLISAVDYCHSRGVYHRDLKPENLLLDENENLKVSDFGLSALAESTRQDGLLHTTCGTPAYVAPEVLSRRGYDGAKADIWSCGVILFVLVAGFLPFHDTNLIEMYRKISRAEYRCPRPFSVELKDLLYKILDPDPSTRASVSRIKRSAWFRKPVDVNGLKIKQETRDKVQKGEPTTSESTEGSNSEVNQEASSSLTNLNAFDIISLSTGFDLSNLFEEKYGRREDRFTTRQPAEAIFAKLNELAKKLKLKIKKQENGVLKLAAPREGMKGILELDAEVFEFAP…

## Sheet: S4
Table S4. Conserved amino acid motifs and annotation of HvSnRKs.
No.	E-value	Width	Best possible match	Annotation
1	9.3e-1343	40	DGLLHTTCGTPAYVAPEVLSRKGYDGAKADVWSCGVILFV	protein kinase domain
2	2.9e-1349	43	KGRLSEDEARRYFQQLISAVDYCHSRGVYHRDLKPENLLLDES	protein kinase domain
3	5.5e-1262	48	EQVKREIATMRLLRHPNIVRLHEVMATKTKIYIVMEYVKGGELFDRIA	protein kinase domain
4	9.5e-701	41	PFDDSNLMELYRKISRGDFRCPSWFSPDARRLLHRILDPNP	no
5	7.8e-846	41	MGRVELGRTLGEGTFAKVYLARNLETGELVAIKVLDKEKVL	protein kinase domain
6	2.6e-442	78	MLVGAYPFEDPDDPKNFRKTIQRILSVQYSIPDYVHISMECRHLLSRIFVANPAKRITIPEIKNHPWFLKNLPRELTD	protein kinase domain
7	1.1e-339	15	GNLKVSDFGLSALSE	no
8	1.9e-257	22	AEIFEVAPSLHVVELKKTAGDT	no
9	5.8e-299	23	RPTSMNAFDIISLSTGFDLSGLF	NAF domain
10	1.7e-243	21	STRITIAEIKEHPWFKKGYKP	no

## Sheet: S5
Table S5. Syntenic blocks and Ka/Ks values of HvSnRKs.
Block ID	Block scores	Gene in the synteny region		Gene_name		E-value	Method	Ka	Ks	Ka/Ks	P-Value(Fisher)	Divergence-Time(MYA)
		Locus 1	Locus 2	Gene1	Gene2
2	740	HORVU1Hr1G081310.1	HORVU3Hr1G069190.1	HvSnRK1.1	HvSnRK1.2	6.4e-47	MA	1.01383	0.949105	1.0682	0.088972	31.6368
3	496	HORVU1Hr1G074670.8	HORVU3Hr1G082690.7	HvSnRK2.2	HvSnRK2.7	4.2e-27	MA	0.312129	0.160567	1.94393	1.82676e-05	5.35223
39	445	HORVU4Hr1G013540	HORVU5Hr1G018340	HvSnRK2.8	HvSnRK2.9	6.2e-20	MA	0.0857229	1.47444	0.0581393	1.33852e-112	49.148
38	559	HORVU4Hr1G022630.1	HORVU5Hr1G046830.1	HvSnRK3.16	HvSnRK3.21	6.1e-36	MA	0.115491	0.66427	0.173861	6.43202e-48	22.1423
1	755	HORVU1Hr1G076910.3	HORVU3Hr1G073100.2	HvSnRK3.4	HvSnRK3.12	6.4e-47	MA	0.124905	1.32504	0.0942647	3.5777e-127	44.168
27	356	HORVU2Hr1G016750.1	HORVU4Hr1G052200.2	HvSnRK3.5	HvSnRK3.18	9.2e-20	MA	0.119893	1.62406	0.0738227	1.66437e-134	54.1353

## Sheet: S6
Table S6. Orthologous relationships of SnRKs between barley and rice.
Gene_ID		Gene_name		Method	Ka	Ks	Ka/Ks	P-Value(Fisher)	Divergence-Time(MYA)
Locus 1	Locus 2	Gene1	Gene2
HORVU1Hr1G081310	Os05g0530500	HvSnRK1.1	OSK1	MA	0.0369089	0.59309	0.0622315	2.23029e-74	19.7697
HORVU3Hr1G069190	Os05g0530500	HvSnRK1.2	OSK1	MA	0.10566	1.04246	0.101357	1.74819e-109	34.7487
HORVU4Hr1G056610	Os03g0289100	HvSnRK1.4	OSK3	MA	0.051663	0.621766	0.0830907	5.38651e-73	20.7255
HORVU5Hr1G097630	Os03g0764800	HvSnRK2.10	OsSAPK8	MA	0.0200447	0.502887	0.0398593	3.65223e-52	16.7629
HORVU2Hr1G075470	Os04g0432000	HvSnRK2.4	OsSAPK7	MA	0.0252799	0.62147	0.0406776	5.78315e-55	20.7157
HORVU2Hr1G125950	Os04g0691100	HvSnRK2.6	OsSAPK5	MA	0.0885088	4.75842	0.0186005	0	158.614
HORVU3Hr1G082690	Os01g0869900	HvSnRK2.7	OsSAPK4	MA	0.0355881	0.417361	0.0852692	6.39913e-37	13.912
HORVU4Hr1G013540	Os03g0610900	HvSnRK2.8	OsSAPK10	MA	0.016414	0.660748	0.0248416	1.94593e-65	22.0249
HORVU5Hr1G018340	Os12g0586100	HvSnRK2.9	OsSAPK9	MA	0.0819483	0.712518	0.115012	1.01347e-49	23.7506
HORVU3Hr1G025810	Os01g0206300	HvSnRK3.10	OsCIPK13	MA	0.0942328	1.11547	0.0844778	2.01229e-91	37.1823
HORVU3Hr1G073100	Os01g0759400	HvSnRK3.12	OsCIPK12	MA	0.99785	1.00573	0.992163	0.83946	33.5243
HORVU3Hr1G073110	Os01g0759200	HvSnRK3.13	OsCIPK30	MA	0.10566	1.04246	0.101357	1.74819e-109	34.7487
HORVU3Hr1G081420	Os01g0824600	HvSnRK3.14	OsCIPK11	MA	0.950377	1.18055	0.805026	3.521e-08	39.3517
HORVU4Hr1G022630	Os11g0113700	HvSnRK3.16	OsCIPK15	MA	0.0991836	0.780229	0.127121	1.77928e-64	26.0076
HORVU4Hr1G022630	Os12g0113500	HvSnRK3.16	OsCIPK14	MA	0.0964681	0.70312	0.1372	1.19762e-59	23.4373
HORVU4Hr1G052200	Os03g0319400	HvSnRK3.18	OsCIPK31	MA	0.349098	0.994108	0.351167	3.56311e-11	33.1369
HORVU1Hr1G017380	Os05g0136200	HvSnRK3.2	OsCIPK17	MA	0.117763	0.516574	0.22797	1.43038e-34	17.2191
HORVU4Hr1G083080	Os03g0126800	HvSnRK3.19	OsCIPK9	MA	0.110033	0.615343	0.178816	9.89609e-48	20.5114
HORVU5Hr1G014200	Os12g0603700	HvSnRK3.20	OsCIPK4	MA	0.173354	0.228764	0.757784	0.0423305	7.62547
HORVU5Hr1G046830	Os11g0113700	HvSnRK3.21	OsCIPK15	MA	0.100415	0.735668	0.136495	3.06936e-60	24.5223
HORVU5Hr1G046830	Os12g0113500	HvSnRK3.21	OsCIPK14	MA	0.0995162	0.655551	0.151805	8.47293e-54	21.8517
HORVU5Hr1G065350	Os09g0418500	HvSnRK3.23	OsCIPK27	MA	0.949154	1.26604	0.749702	2.04044e-09	42.2013
HORVU5Hr1G065370	Os09g0418000	HvSnRK3.24	OsCIPK16	MA	0.244416	0.106124	2.30311	5.02259e-08	3.53747
HORVU5Hr1G093660	Os03g0634400	HvSnRK3.25	OsCIPK7	MA	0.061649	0.99134	0.0621875	7.51445e-74	33.0447
HORVU1Hr1G070100	Os05g0476350	HvSnRK3.3	OsCIPK28	MA	1.00457	0.984146	1.02075	0.632207	32.8049
HORVU7Hr1G089510	Os06g0543400	HvSnRK3.29	OsCIPK25	MA	0.173551	2.72272	0.0637418	0	90.7573
HORVU7Hr1G090260	Os06g0606000	HvSnRK3.30	OsCIPK24	MA	0.0616895	0.453269	0.136099	3.59926e-43	15.109
HORVU1Hr1G076910	Os05g0514200	HvSnRK3.4	OsCIPK19	MA	0.0816932	0.80236	0.101816	6.14719e-82	26.7453
HORVU2Hr1G016750	Os07g0687000	HvSnRK3.5	OsCIPK3	MA	0.0984112	0.917498	0.10726	4.85906e-82	30.5833
HORVU2Hr1G018260	Os03g0339900	HvSnRK3.6	OsCIPK10	MA	0.175288	2.7633	0.0634343	9.51045e-227	92.11
HORVU2Hr1G018260	Os07g0678600	HvSnRK3.6	OsCIPK2	MA	0.0792295	1.17012	0.0677108	2.55151e-102	39.004
HORVU2Hr1G027080	Os07g0637000	HvSnRK3.7	OsCIPK21-1	MA	0.0782882	0.516916	0.151452	3.90748e-43	17.2305
HORVU2Hr1G060350	Os07g0150700	HvSnRK3.8	OsCIPK23	MA	0.0288254	0.720056	0.0400322	1.08623e-87	24.0019

## Sheet: S7
Table S7. The expression profiles of HvSnRKs in different barley tissues.
GeneID	group	EMB	ROO1	LEA	INF1	INF2	NOD	CAR5	CAR15	ETI	LEM	LOD	PAL	EPI	RAC	ROO2	SEN
HvSnRK1.1	1	5.74715	5.4862	5.80151	0	6.21925	6.18166	5.61552	5.3409	5.67025	6.01082	7.01224	6.18129	6.05977	6.29744	6.08547	6.08202
HvSnRK1.2	1	6.03627	5.51023	6.28669	0	5.55987	6.30457	5.88651	4.21173	5.93766	5.64413	6.41157	5.59497	5.72054	5.72166	5.41923	6.32883
HvSnRK1.3	3	-2.06452	-2.29997	-5.85865	0	0	-6.4933	0.497672	3.04099	0	-5.75893	0	-6.55979	0	-3.57691	0	0
HvSnRK1.4	1	5.37465	5.75383	5.72741	0	5.6533	4.39678	6.37155	8.83474	4.38358	5.49691	6.03372	5.21468	5.03814	4.63435	5.04185	4.94637
HvSnRK2.1	2	4.66415	5.59351	1.95138	0	-1.08304	5.3007	-0.274797	3.4499	2.61869	4.77963	0.503993	3.17296	1.9424	3.22134	6.43574	2.78878
HvSnRK2.2	2	1.1335	1.31898	3.00789	0	0.755372	3.97368	3.34243	3.44868	0.323966	5.77823	4.1752	5.23249	1.67117	3.64331	1.96616	2.2393
HvSnRK2.3	1	6.25512	5.80189	6.08453	0	4.74965	7.57247	4.09428	4.87701	7.16896	8.74105	6.01728	8.21924	6.74627	6.7526	7.41127	6.84588
HvSnRK2.4	1	6.53456	6.12057	6.22327	0	5.71417	6.31486	5.75919	5.26729	6.82286	6.6807	8.20726	6.90061	7.20128	6.32271	7.08601	6.68983
HvSnRK2.5	3	3.65616	3.16679	4.21041	0	1.10387	-3.3253	-0.931902	2.82515	2.8691	1.17934	-1.87567	-1.0221	2.77864	-4.43181	1.57423	5.7321
HvSnRK2.6	1	5.66558	4.57412	5.6146	0	3.96976	3.9707	4.12878	3.61277	5.30263	3.18666	4.04176	4.11514	6.08062	4.0592	4.27073	5.99782
HvSnRK2.7	1	7.45486	5.48073	6.53004	0	6.67663	8.68298	6.70923	8.2649	6.66765	7.51149	7.38198	7.546	7.18775	6.95348	5.90105	5.43932
HvSnRK2.8	1	4.15123	4.37944	3.79352	0	2.58358	3.00013	3.09246	6.28055	4.87074	4.51314	3.45076	4.4531	5.54807	4.72448	3.13925	2.57536
HvSnRK2.9	3	-1.42947	0.351402	0.352043	0	-4.28584	1.16438	-2.3523	-1.43531	2.14501	0.523896	0.0545012	0.20606	3.35004	-0.447721	0.383091	2.75192
HvSnRK2.10	1	6.2322	5.89479	6.1392	0	6.376	7.5339	5.41659	7.59931	6.5585	6.53796	6.59992	6.48662	6.119	6.28599	6.32895	6.20999
HvSnRK2.11	2	0.202595	-0.528032	0.409147	0	-0.435443	2.07646	1.60658	1.988	2.55136	2.94494	1.2207	1.34489	2.88315	1.05026	1.18477	3.06883
HvSnRK3.1	2	2.75136	3.29092	3.3422	0	0.342896	3.11135	1.44943	1.57547	3.01156	5.71162	4.65602	5.06424	3.68231	4.28753	4.69698	4.05016
HvSnRK3.2	1	4.4316	5.27073	6.20138	0	3.09129	4.53973	4.16435	5.56964	5.54787	7.13206	7.53699	6.65733	6.12029	6.08031	7.16067	6.09781
HvSnRK3.3	2	1.01581	-0.83994	1.76009	0	1.89147	2.23954	1.42607	-0.478614	0.227495	0.607011	2.81576	1.67645	1.24139	1.02713	-1.80844	-0.291121
HvSnRK3.4	3	0.14722	-0.450019	-0.547369	0	-1.85378	3.22162	-1.36786	-3.48089	-0.961002	1.84288	0.0315834	0.574796	-1.48076	-0.197765	-0.620601	-1.80071
HvSnRK3.5	2	1.41711	1.71477	1.28012	0	4.06001	3.61597	3.15468	4.63512	1.38957	4.32903	3.31416	4.3239	1.74733	3.84366	4.24823	2.39586
HvSnRK3.6	2	3.86166	3.7645	4.31605	0	2.21455	3.48577	4.50868	1.51111	3.50285	4.07082	4.14173	5.27296	2.14799	3.42511	2.93688	4.54646
HvSnRK3.7	2	3.90556	3.35102	4.38681	0	1.46634	3.97782	2.43103	-0.177719	3.47342	5.55227	6.65878	5.34673	3.0037	5.26826	6.83764	4.49563
HvSnRK3.8	1	7.07205	7.44716	7.34676	0	3.89689	7.80115	6.0814	7.55883	7.76322	8.02921	6.80299	7.4275	7.52387	7.22551	7.84483	6.21813
HvSnRK3.9	3	3.85629	3.33449	1.67344	0	0	-0.287243	-3.25567	-3.83581	-2.75601	-2.82487	-7.673	-1.22713	1.78031	0	-4.00617	-2.49682
HvSnRK3.10	3	0.327189	1.60532	-1.52118	0	0	-0.165046	0	-2.3253	-4.30187	-0.305729	-3.13458	-1.93935	-4.13121	-8.0525	-1.62757	-6.17571
HvSnRK3.11	2	1.42839	1.07706	6.09892	0	1.59257	1.63651	2.48149	1.3063	2.83893	4.15425	5.52705	5.05504	2.39009	2.02864	2.27893	5.96298
HvSnRK3.12	2	3.2351	3.0174	4.79479	0	3.55419	3.98677	3.21918	2.94812	1.94261	3.44001	3.22374	2.99645	3.57494	2.82585	2.86757	4.51833
HvSnRK3.13	3	0	0	-5.77464	0	0	0	-4.88541	0	0	4.06871	0.402686	4.99551	-5.72039	0	-3.89111	0
HvSnRK3.14	2	3.07203	1.96698	4.03646	0	1.92208	3.94998	2.96727	2.78997	2.94596	2.36316	2.33493	2.74742	2.88704	2.51878	1.62541	3.43234
HvSnRK3.15	3	-2.81434	-1.71722	-4.44851	0	-0.968793	-5.18617	3.72813	3.63942	0	-4.41838	-2.43961	-0.584025	-7.35698	-2.92175	-0.991561	-4.72674
HvSnRK3.16	2	3.12632	2.00893	3.28113	0	-1.49981	3.67965	0.398058	-1.83033	4.26519	4.16294	3.2037	4.32423	3.56125	3.47616	5.42623	7.15235
HvSnRK3.17	1	4.35037	3.10918	6.20688	0	5.23025	5.42739	5.30084	4.30064	5.03816	5.47655	5.37995	6.02304	5.18735	5.91012	4.66588	5.95217
HvSnRK3.18	1	4.64783	4.01711	6.37459	0	3.88495	8.1906	7.69531	4.51419	6.28692	7.56513	5.96722	6.68373	6.93657	6.19225	4.43133	6.09795
HvSnRK3.19	1	5.55795	5.10551	8.5409	0	4.3114	5.35882	4.88107	6.21578	7.1149	8.64556	8.07056	7.92079	7.15699	6.39114	7.14769	7.94409
HvSnRK3.20	3	0.993542	0.61438	2.92506	0	-5.52174	-3.01004	0.480541	-3.67055	-1.69588	-1.1888	0	-6.41735	-1.31473	-4.39391	-4.82283	1.70103
HvSnRK3.21	3	0.709938	-1.51251	-0.731366	0	0.293488	1.93972	-0.753653	-1.53798	3.30876	2.26199	1.23646	2.27879	1.65064	0.683891	3.31499	-4.02954
HvSnRK3.22	3	0.300104	-2.22073	-1.21268	0	-0.273924	1.17543	-1.44418	-1.97843	2.01722	0.906993	-0.0870692	0.901572	0.288614	-0.71304	2.24716	-5.42559
HvSnRK3.23	1	4.89632	3.48933	5.17326	0	3.58158	4.24757	4.62138	5.02812	5.34207	4.06354	5.14866	4.71487	4.20558	3.82798	-1.30318	3.98888
HvSnRK3.24	2	2.73338	3.7453	3.93471	0	1.65808	5.03187	2.25764	1.68365	4.78313	4.21427	4.66116	4.46253	3.41057	4.37006	2.65146	2.67982
HvSnRK3.25	2	1.75685	2.35936	3.23489	0	0.331973	3.91467	3.04856	-0.16413	1.13886	2.19524	2.88579	2.25315	5.45795	2.35099	2.7487	3.83539
HvSnRK3.26	3	-2.16488	0.152941	-1.89916	0	-3.87479	-4.0501	-2.87974	-1.46727	-3.50526	-2.98889	-4.46222	-5.19319	-2.99731	-3.38836	-2.29926	-2.10822
HvSnRK3.27	2	0.938574	0.339897	2.82208	0	-0.726424	2.09349	3.13482	-0.628385	3.83384	2.80568	2.43536	2.08178	5.3735	1.28759	1.53257	3.83675
HvSnRK3.28	3	-5.73825	0	-5.20025	0	-6.90689	-2.88541	-1.33728	0	-0.773245	0.87439	-0.0476664	0.286487	-1.83908	-1.14784	-1.97011	-2.32385
HvSnRK3.29	1	5.22477	4.75226	5.51444	0	2.87129	5.75899	5.00121	2.84906	4.30396	4.81038	2.43895	5.41544	5.25643	5.01117	3.6971	5.35513
HvSnRK3.30	1	5.73887	4.73982	5.76326	0	3.98804	7.49846	3.49125	4.09397	5.10362	4.44533	3.85858	4.02592	5.26426	4.54902	4.0016	5.40307
HvSnRK3.31	2	3.6801	3.32875	5.02248	0	3.49073	3.83391	3.54204	2.95555	3.94369	4.8026	4.26202	4.12818	4.55051	3.62238	4.2096	4.89897
Note: EMB: Germinating embryos after four days; ROO1: Roots from seedlings; LEA: Shoots from seedlings;
INF1:Young developing inflorescences (5 mm); INF2: Developing inflorescences (1 cm); NOD: Developing tillers, 3rd internode;
CAR5: Developing grain (5 days after pollination); CAR15: Developing grain (15 days after pollination); ETI: Etiolated seedling, dark cond (Dark
treatment for 10 days); LEM: Inflorescences, lemma (42 days after pollination); LOD: Inflorescences, lodicule (42 days after pollination);
PAL: Dissected inflorescences, palea (42 days after pollination); EPI: Epidermal strips (28 days after pollination); RAC: Inflorescences,
rachis (35 days after pollination); ROO2: Roots (28 days after pollination); SEN: Senescing leaves (56 days after pollination)

## Sheet: S8
Table S8. The expression profiles of HvSnRKs under abiotic stresses.
GeneID	drought-root	drought-shoot	salt-root	salt-shoot	heat-root	heat-shoot	water-72h	water-120h
HvSnRK1.1	2.81635	1.00308	1.01788	0.873234	1.17693	1.01128	0.787805	1.17159
HvSnRK1.2	2.05562	1.04047	1.05851	1.03405	0.875307	1.22171	0.884308	0.888672
HvSnRK1.3	0.826376	0.974156	1.08394	5.76309	1.19225	1.43763	0	0.958388
HvSnRK1.4	4.24087	1.37465	0.914496	0.618658	1.17696	1.09931	0.707998	2.00894
HvSnRK2.2	0.811547	3.84769	1.55189	1.79092	1.6729	2.50371	1.3331	1.31165
HvSnRK2.3	0	0	0.99525	0.727669	0	0	0.676378	0.825039
HvSnRK2.4	2.57403	3.71973	0.897352	0.750853	0.95571	1.0198	0.724334	1.06426
HvSnRK2.5	1008.22	23.035	2.7211	1.99878	1.35394	1.33346	3.19417	2.6334
HvSnRK2.6	0.95785	0.672239	0.883039	0.968204	0.448118	0.633741	0.746582	0.978651
HvSnRK2.7	2.01885	4.00801	1.18056	1.57617	1.09491	0.85977	1.79432	2.14436
HvSnRK2.8	2.20461	0.99533	0.879918	0.864122	8.49988	2.41899	0.895851	0.659704
HvSnRK2.9	0	0	1.0671	1.07522	0	0	0.925554	0.769713
HvSnRK2.10	1.3374	1.13911	1.20701	1.02938	1.37626	1.18791	1.10741	1.17734
HvSnRK2.11	0.553129	0.712831	1.0671	1.07522	0.817198	0.681492	1.04079	0.759477
HvSnRK3.1	4.22961	0.658269	1.05022	1.3105	0.964281	0.893327	0.951721	1.10045
HvSnRK3.2	3.27671	1.64365	0.993279	1.48421	1.42979	0.929126	0.665343	1.06523
HvSnRK3.3	0.33793	0.306695	0	0	0.625276	1.93644	1.8525	1.59077
HvSnRK3.4	0	0	0	0	0	0	2.33454	0.510679
HvSnRK3.6	0.772734	1.20078	0.443915	0.596065	1.41442	1.51859	1.32964	1.12328
HvSnRK3.7	0.918084	0.842906	1.49786	0.425522	0.352864	0.66591	0.766986	0.987314
HvSnRK3.8	1.13801	1.10769	0.714947	0.760726	0.341421	0.371593	1.20754	1.40514
HvSnRK3.9	1.75174	1.36849	0.0403567	0.0168063	1.09084	2.36961	0.877735	0.0567185
HvSnRK3.10	147.879	0.992273	2.81611	11.942	1.18506	0.443622	0.29336	0.34844
HvSnRK3.11	10.8075	0.898576	0.840929	1.20579	1.50017	2.42127	1.21938	1.58775
HvSnRK3.12	6.57513	0.268141	0.813166	1.07345	0.791353	1.0373	1.30429	0.869359
HvSnRK3.13	1.21772	0.429593	0	0	0	0	0.669076	1.03258
HvSnRK3.14	0	0	0	0	0	0	0.923466	0.758954
HvSnRK3.15	1.08718	1.47704	0.271662	1.17821	0.772436	0.296907	2.75159	15.0055
HvSnRK3.16	1.98403	0.250913	0.830634	0.410468	3.15031	0.946857	0.905217	4.53775
HvSnRK3.17	0.137691	0.635855	2.2874	0.562974	0.550491	1.20573	0.778845	0.995795
HvSnRK3.18	7.70031	1.55114	1.08803	0.850543	0.243292	0.887845	0.561786	0.609749
HvSnRK3.19	0.380695	1.61011	1.20371	0.549125	0.222888	0.737172	1.06817	1.21316
HvSnRK3.20	0	0	0	0	0	0	1.19025	1.51328
HvSnRK3.21	0.0491394	0.0710194	0.301444	0.108918	1.012	0.319848	0.989435	2.84738
HvSnRK3.22	0.0491394	0.0710194	0.301444	0.108918	1.012	0.319848	0.889289	4.07923
HvSnRK3.23	0.742099	1.2894	0.283377	0.633896	2.27955	2.35382	0.0772711	0.769201
HvSnRK3.24	3.76472	43.8254	1.24159	0.732825	1.14657	1.91514	0.410502	0.929264
HvSnRK3.25	7.50998	0.20021	0.616075	1.00143	1.60351	0.175118	1.70363	0.688823
HvSnRK3.27	6.78148	0.647577	0	0	1.5004	1.34258	0.268129	1.72956
HvSnRK3.28	4.18141	2.86542	1.06922	0.631052	5.46494	1.18583	3.75675	0.189525
HvSnRK3.29	6.46604	1.33094	0.679842	0.941641	0.447809	0.816911	2.65759	0.707212
HvSnRK3.30	1.58706	0.882103	1.02342	1.02945	1.03195	1.4595	0.463692	0.782324
HvSnRK3.31	2.25474	0.833718	0.984074	0.685027	1.27604	1.07523	0.676575	0.775585

## Sheet: S9
Table S9. List of SNPs in HvSnRKs identified in this study.
Num	Gene Name	Gene ID	Chr	Start	End	Gene length	SNP Num	SNP1	SNP2	SNP3	SNP4	SNP5	SNP6	SNP7	SNP8	SNP9	SNP10	SNP11	SNP12	SNP13	SNP14	SNP15	SNP16	SNP17	SNP18	SNP19	SNP20	SNP21	SNP22	SNP23	SNP24	SNP25	SNP26	SNP27	SNP28	SNP29	SNP30	SNP31	SNP32	SNP33	SNP34	SNP35	SNP36	SNP37	SNP38	SNP39
1	HvSnRK1.1	HORVU1Hr1G081310	1	527446416	527451361	4946	9	527446443	527446747	527446894	527446993	527447681	527447776	527448051	527448328	527451202
2	HvSnRK1.2	HORVU3Hr1G069190	3	524793970	524799052	5083	12	524794246	524794753	524795057	524795188	524796165	524796192	524796243	524796465	524798125	524798669	524798981	524799042
4	HvSnRK1.3	HORVU3Hr1G107990	3	673928140	673934269	6130	0
5	HvSnRK1.4	HORVU4Hr1G056610	4	475452341	475459346	7006	13	475452600	475452937	475452966	475453170	475454288	475454320	475455229	475455615	475457111	475457330	475457424	475458911	475458954
6	HvSnRK2.1	HORVU1Hr1G055340	1	405714931	405718563	3633	12	405715283	405715773	405716353	405716472	405716500	405716571	405716753	405716766	405717449	405717707	405718098	405718213
7	HvSnRK2.2	HORVU1Hr1G074670	1	508789844	508794190	4347	1	508790362
8	HvSnRK2.3	HORVU2Hr1G029900	2	108667789	108672779	4991	34	108667904	108668192	108668195	108668240	108668315	108668832	108668879	108668989	108669040	108669164	108669497	108669625	108669657	108669669	108669744	108669804	108669827	108670038	108670103	108670209	108670254	108670398	108670484	108670734	108670774	108670944	108671267	108671380	108671582	108671770	108671811	108671906	108672572	108672575
9	HvSnRK2.4	HORVU2Hr1G075470	2	543955706	543960490	4785	14	543955722	543956231	543956585	543956653	543956679	543956828	543956983	543957361	543957567	543957958	543959390	543959606	543959774	543960071
10	HvSnRK2.5	HORVU2Hr1G110230	2	719150183	719161347	11165	15	719150385	719150422	719150521	719150522	719150638	719150639	719150774	719151073	719151082	719151412	719151649	719151806	719151957	719161108	719161119
11	HvSnRK2.6	HORVU2Hr1G125950	2	762152138	762154679	2542	9	762152149	762152310	762152866	762153007	762153259	762153620	762153825	762154078	762154111
12	HvSnRK2.7	HORVU3Hr1G082690	3	600013902	600018673	4772	19	600014103	600014507	600014803	600014867	600015368	600015722	600015872	600015890	600016379	600016554	600016775	600017206	600017326	600017737	600017802	600017868	600018027	600018153	600018494
13	HvSnRK2.8	HORVU4Hr1G013540	4	47804443	47807438	2996	15	47804523	47804596	47804863	47804902	47805001	47805049	47805070	47805182	47805302	47805431	47806215	47806476	47806672	47806852	47807103
14	HvSnRK2.9	HORVU5Hr1G018340	5	74272056	74274536	2481	1	74274393
15	HvSnRK2.10	HORVU5Hr1G097630	5	605102179	605108564	6386	34	605102532	605102744	605102955	605102980	605102999	605103037	605103157	605103177	605103201	605103218	605103337	605103780	605103800	605103988	605104610	605104650	605104674	605105628	605105635	605106050	605106305	605106621	605106708	605106863	605107140	605107387	605107475	605107492	605107751	605107898	605107905	605108030	605108288	605108313
16	HvSnRK2.11	HORVU0Hr1G011570	0	65654590	65657022	2433	6	65655125	65655155	65655911	65656509	65656856	65656951
17	HvSnRK3.1	HORVU1Hr1G017240	1	58438523	58442634	4112	6	58440851	58441285	58441584	58442087	58442300	58442528
18	HvSnRK3.2	HORVU1Hr1G017380	1	58852496	58857986	5491	17	58852608	58852963	58853237	58853276	58853462	58853592	58853984	58854320	58854390	58854410	58854684	58854991	58855187	58856295	58856475	58857833	58857873
19	HvSnRK3.3	HORVU1Hr1G070100	1	488291675	488294550	2876	9	488292593	488292764	488292839	488292920	488292971	488293181	488293595	488293658	488294270
20	HvSnRK3.4	HORVU1Hr1G076910	1	515959583	515964329	4747	2	515963908	515964163
21	HvSnRK3.5	HORVU2Hr1G016750	2	38598463	38607280	8818	39	38598732	38598926	38599014	38599122	38599210	38599276	38600144	38600279	38600629	38600670	38601093	38601166	38601362	38601452	38601603	38601633	38601643	38601731	38601816	38602524	38602548	38602647	38602766	38602800	38602821	38602914	38602962	38603339	38603490	38603514	38604463	38604477	38604714	38605224	38605245	38605613	38605619	38606988	38607056
22	HvSnRK3.6	HORVU2Hr1G018260	2	46418009	46420906	2898	14	46418125	46418179	46418237	46418340	46418502	46418511	46418561	46418583	46418814	46418882	46419235	46419354	46419811	46420293
24	HvSnRK3.7	HORVU2Hr1G027080	2	88787691	88793026	5336	10	88788213	88788399	88788746	88789308	88789436	88789489	88790327	88791116	88791668	88791712
25	HvSnRK3.8	HORVU2Hr1G060350	2	403064585	403068631	4047	14	403064729	403064749	403064963	403065325	403065681	403065820	403066117	403066665	403066701	403067231	403067556	403067675	403068176	403068627
26	HvSnRK3.9	HORVU2Hr1G117610	2	740413808	740415361	1554	8	740414230	740414514	740414670	740414700	740414804	740414967	740415015	740415294
27	HvSnRK3.10	HORVU3Hr1G025810	3	102203743	102205835	2093	0
28	HvSnRK3.11	HORVU3Hr1G029350	3	135042403	135047265	4863	4	135044021	135044852	135044889	135046581
29	HvSnRK3.12	HORVU3Hr1G073100	3	552233064	552237332	4269	18	552233215	552233396	552233762	552234894	552234926	552234963	552235037	552235057	552235181	552235413	552235737	552236028	552236175	552236193	552236430	552236631	552236821	552237087
30	HvSnRK3.13	HORVU3Hr1G073110	3	552240818	552242797	1980	0
31	HvSnRK3.14	HORVU3Hr1G081420	3	594831096	594833921	2826	19	594831267	594831305	594831378	594831531	594831766	594831873	594832233	594832476	594832485	594832633	594832683	594832710	594832824	594833038	594833145	594833245	594833270	594833322	594833364
32	HvSnRK3.15	HORVU4Hr1G021090	4	106554652	106556580	1929	0
33	HvSnRK3.16	HORVU4Hr1G022630	4	119864079	119866957	2879	1	119865653
34	HvSnRK3.17	HORVU4Hr1G026300	4	157490786	157496338	5553	2	157490926	157491062
35	HvSnRK3.18	HORVU4Hr1G052200	4	431574972	431580861	5890	9	431576324	431576426	431576589	431576878	431577068	431578230	431578283	431580175	431580240
36	HvSnRK3.19	HORVU4Hr1G083080	4	623744831	623750459	5629	20	623745137	623745160	623745464	623745483	623745611	623746050	623746130	623748252	623748352	623748541	623748847	623748850	623748929	623749226	623749428	623749445	623749660	623749887	623750012	623750100
37	HvSnRK3.20	HORVU5Hr1G014200	5	48766031	48770124	4094	6	48766328	48766358	48766491	48766599	48766752	48767718
38	HvSnRK3.21	HORVU5Hr1G046830	5	363391282	363395581	4300	2	363392200	363392390
39	HvSnRK3.22	HORVU5Hr1G046880	5	363491298	363493971	2674	1	363492212
40	HvSnRK3.23	HORVU5Hr1G065350	5	499924403	499927390	2988	10	499924663	499925008	499925249	499925366	499925795	499925898	499925993	499925996	499926068	499926299
41	HvSnRK3.24	HORVU5Hr1G065370	5	500269021	500271389	2369	15	500269421	500269454	500269462	500269620	500269662	500270389	500270722	500270755	500270782	500270899	500271091	500271184	500271199	500271263	500271280
42	HvSnRK3.25	HORVU5Hr1G093660	5	592424716	592426560	1845	4	592424902	592425047	592425281	592425806
43	HvSnRK3.26	HORVU6Hr1G025940	6	95893965	95898953	4989	7	95894113	95894727	95895026	95895134	95895567	95897404	95898285
44	HvSnRK3.27	HORVU6Hr1G030150	6	124983933	124992048	8116	12	124984500	124984521	124985163	124985349	124986501	124987562	124988146	124989452	124990174	124990458	124991481	124991871
45	HvSnRK3.28	HORVU6Hr1G054210	6	342689814	342691430	1617	0
46	HvSnRK3.29	HORVU7Hr1G089510	7	543727930	543729952	2023	0
47	HvSnRK3.30	HORVU7Hr1G090260	7	549246901	549254607	7707	9	549247081	549249444	549249811	549250686	549250875	549251513	549252658	549254084	549254196
48	HvSnRK3.31	HORVU0Hr1G015380	0	83972569	83976257	3689	14	83972635	83973133	83973160	83973288	83973385	83973703	83973713	83973804	83974361	83974437	83974703	83975472	83975480	83975840

## Sheet: S10
Table S10. List of haplotypes of HvSnRK2.5 identified in this study.
Num	SNP1	SNP2	SNP3	SNP4	SNP5	SNP6	SNP7	SNP8	SNP9	SNP10	SNP11	SNP12
	S2H_719150385	S2H_719150422	S2H_719150521	S2H_719150522	S2H_719150638	S2H_719150639	S2H_719150774	S2H_719151073	S2H_719151082	S2H_719151412	S2H_719151649	S2H_719151806
	A/G	C/A	A/G	C/T	G/C	A/G	A/G	G/A	G/A	T/G	A/C	G/A
hap1	A	C	A	C	G	A	A	G	G	T	A	G
hap2	A	C	A	C	C	G	G	G	G	T	C	G
hap3	G	A	A	C	G	A	A	G	G	T	A	G
hap4	A	C	G	C	G	A	A	A	A	G	A	A
hap5	A	C	A	C	G	A	A	G	G	T	A	A

[truncated: 1 more sheets: S11]
